# Supplementary material for: Transcriptomic Remodelling of Fetal Endothelial Cells During Establishment of Inflammatory Memory
Source: Front Immunol. 2021 Nov 19;12:757393. doi: 10.3389/fimmu.2021.757393 (PMC8640490; doi:10.3389/fimmu.2021.757393)
Supplement: Supplementary file 5 [file Table_1.xlsx]

## Sheet: Sheet1
Gene_Name	log2FoldChange	pvalue	ECFC_d0_mean_RPKM	HUVEC_d0_mean_RPKM	Chromosome_Name	Gene_Start	Gene_End	ensemblgid
AC027323.1	7.95657	0.00858166	0.012646	1.24372	5	89811444	89825401	ENSG00000259141
ACP5	-3.31713	0.045681	6.55652	0.690749	19	11685477	11689801	ENSG00000102575
ALDH1L2	1.57453	0.00660372	0.623979	1.99349	12	105413568	105478355	ENSG00000136010
AQP1	-3.26212	0.0330504	13.2453	1.58519	7	30893010	30965131	ENSG00000240583
ARHGAP42	1.72106	0.00653267	0.629842	1.79224	11	100558384	100861656	ENSG00000165895
ATF3	3.56768	7.43216e-05	3.26959	37.4546	1	212738676	212794119	ENSG00000162772
BDKRB2	3.37932	0.0455217	0.17255	1.59748	14	96671016	96710666	ENSG00000168398
BEX2	2.3773	0.0489048	0.446959	2.40966	X	102564274	102565974	ENSG00000133134
BEX5	4.96158	0.00186471	0.0847602	2.57186	X	101408680	101411029	ENSG00000184515
BHLHE40	2.59449	0.000209223	19.4199	111.537	3	5020801	5027008	ENSG00000134107
BOLA2	6.00298	0.0496253	0.0710799	4.4638	16	29464914	29466285	ENSG00000183336
C14orf132	2.20171	0.000242587	0.77666	3.33884	14	96505661	96560417	ENSG00000227051
C8orf4	3.54064	0.00456047	12.7543	137.215	8	40010989	40012821	ENSG00000176907
CHAC1	2.17384	0.0101513	2.23279	9.59707	15	41245160	41248710	ENSG00000128965
CHMP1B	1.76057	0.00508265	18.1415	58.0253	18	11851439	11854448	ENSG00000255112
CRYAB	3.8133	0.0368317	0.443554	2.88852	11	111779289	111794446	ENSG00000109846
CRYZ	-1.41659	0.00613643	27.1376	8.86747	1	75171170	75199092	ENSG00000116791
CSF2	6.73621	0.000513639	6.63841e-06	3.54467	5	131409483	131411859	ENSG00000164400
CSRNP1	1.96667	0.00047722	8.45004	31.742	3	39183346	39196053	ENSG00000144655
CYP1B1	5.19114	0.0365377	0.139749	5.28568	2	38294116	38337044	ENSG00000138061
DBNDD1	1.31223	0.0338504	9.93496	24.4631	16	90071273	90086536	ENSG00000003249
DLL4	3.72309	0.00886472	6.19211	76.7152	15	41221538	41231237	ENSG00000128917
DMRTA1	-2.28676	0.00903979	1.59698	0.315048	9	22446840	22452472	ENSG00000176399
DUSP5	1.98613	0.0104943	11.4866	43.9256	10	112257596	112271302	ENSG00000138166
EDA2R	2.53858	0.00290656	0.509996	1.90263	X	65815479	65859108	ENSG00000131080
EFNB2	2.19538	0.00372117	17.8109	76.0165	13	107142093	107187462	ENSG00000125266
EGR1	4.84331	0.000103903	2.23566	61.4968	5	137801179	137805004	ENSG00000120738
EGR2	4.80292	0.0158134	0.0882021	2.14773	10	64571756	64679660	ENSG00000122877
EGR3	8.56071	1.34576e-05	0.116389	9.95151	8	22545172	22550815	ENSG00000179388
EPDR1	4.76325	0.0124243	0.0795109	1.22977	7	37723446	37991543	ENSG00000086289
ETV3	1.26174	0.0176016	6.46727	14.4192	1	157090983	157108266	ENSG00000117036
F3	2.95625	0.0148852	0.899944	6.39313	1	94994781	95007356	ENSG00000117525
FAM189A2	2.15271	0.0128701	0.534889	1.92234	9	71939488	72007371	ENSG00000135063
FBN2	1.86932	0.0105066	13.7241	53.0174	5	127593601	127994878	ENSG00000138829
FBXO33	1.09262	0.0204519	2.7832	5.96256	14	39866873	39901704	ENSG00000165355
FGF12	-1.25303	0.0461101	1.58327	0.657052	3	191859684	192485553	ENSG00000114279
FOS	5.24459	1.60198e-05	1.10689	27.6322	14	75745477	75748933	ENSG00000170345
FOSB	8.06014	3.7012e-09	0.217239	49.3977	19	45971253	45978414	ENSG00000125740
FXYD6	3.91235	0.00194448	0.417612	3.16163	11	117707693	117748201	ENSG00000137726
GATA3	1.36385	0.0361445	6.27843	16.299	10	8095567	8117161	ENSG00000107485
GATA6	1.45861	0.0111871	7.19381	16.6621	18	19749404	19782491	ENSG00000141448
GEM	2.90691	0.0342948	0.366539	2.85294	8	95261481	95274578	ENSG00000164949
GGT1	-2.237	0.0146262	1.54645	1.155	22	24979718	25024972	ENSG00000100031
GIMAP5	-2.8634	0.000129992	6.39731	0.820224	7	150419341	150447121	ENSG00000196329
GLDC	-1.24427	0.00809186	1.58662	0.768893	9	6532464	6645650	ENSG00000178445
GRIK5	3.99299	0.00377839	0.14559	1.6	19	42502477	42569957	ENSG00000105737
GSTT1	-1.06244	0.0231251	27.9706	12.8587	22	24376133	24384680	ENSG00000184674
GSTT2	3.16641	0.00053542	1.35747	12.2576	22	24322339	24326106	ENSG00000099984
HAPLN1	-2.91376	0.0264647	1.49825	0.138336	5	82933624	83017432	ENSG00000145681
HBEGF	1.94157	0.00149007	26.3112	95.8673	5	139712428	139726216	ENSG00000113070
HEPH	8.29632	0.000277875	0.0308343	1.83681	X	65382391	65488709	ENSG00000089472
HERC6	1.5228	0.0480455	2.16998	2.498	4	89299891	89364263	ENSG00000138642
HES1	2.19373	0.00792072	14.1183	61.4386	3	193853934	193856521	ENSG00000114315
HEY1	6.69148	5.27469e-08	1.57902	156.896	8	80676245	80680098	ENSG00000164683
HLA-DMA	2.67036	0.00655822	0.42529	2.03993	6	32916390	32938493	ENSG00000204257
HOXD1	-1.31169	0.00788589	7.9265	3.12433	2	177053307	177055688	ENSG00000128645
HTRA3	-1.90021	0.027731	13.3848	3.8056	4	8271492	8308838	ENSG00000170801
ID2	2.53763	0.00508121	16.3363	60.9732	2	8818975	8824583	ENSG00000115738
IER3	1.75938	0.00155363	79.8687	257.746	6	30710976	30712331	ENSG00000137331
IGSF3	2.46789	0.0428486	0.247705	1.12562	1	117117031	117210375	ENSG00000143061
IL18	-2.91009	0.00963607	10.3456	1.25501	11	112013974	112034840	ENSG00000150782
IL1A	2.50124	0.0440906	0.317313	1.56848	2	113531492	113542167	ENSG00000115008
INSIG1	1.18637	0.0253479	39.0583	81.9963	7	155089486	155101945	ENSG00000186480
JDP2	1.48687	0.00868728	2.4475	5.73591	14	75894419	75940814	ENSG00000140044
JUNB	2.97401	0.0026469	9.55838	72.8943	19	12902310	12904124	ENSG00000171223
KCNAB1	4.14445	0.0129047	0.548379	7.68905	3	155755490	156256545	ENSG00000169282
KCNG1	4.64944	0.021568	0.0785741	1.96195	20	49620193	49639666	ENSG00000026559
KCNJ2	1.45172	0.0275648	2.585	7.06187	17	68164814	68176160	ENSG00000123700
KCNK1	2.7052	0.00204721	0.23603	1.4456	1	233749750	233808258	ENSG00000135750
KIAA1217	3.10611	0.00663786	0.226696	2.43516	10	23983675	24836772	ENSG00000120549
KLF10	1.10379	0.021458	21.3569	43.5485	8	103661007	103668130	ENSG00000155090
KLF4	2.48575	0.00457205	2.3422	11.7127	9	110247133	110252763	ENSG00000136826
KLF9	1.78861	0.00377542	8.98721	28.8103	9	72999503	73029540	ENSG00000119138
KLHL15	2.24699	0.000544641	1.18151	5.2579	X	24001837	24045303	ENSG00000174010
KRT7	-1.23934	0.0130988	301.14	121.3	12	52626304	52645970	ENSG00000135480
LAMC2	3.28004	0.000304663	1.06519	10.0308	1	183155373	183214035	ENSG00000058085
LARGE	2.58307	0.00514211	0.540163	2.04192	22	33561991	34318829	ENSG00000133424
LIMS3	5.2949	0.0283359	0.0993239	2.07845	2	110656005	110677180	ENSG00000256977
MAFK	1.15591	0.0335386	11.8919	25.7233	7	1570350	1582679	ENSG00000198517
MAP3K8	2.76412	0.00117152	3.19646	16.5676	10	30722866	30750762	ENSG00000107968
MOAP1	1.03276	0.0297158	10.8223	20.9717	14	93648541	93651273	ENSG00000165943
MT-CYB	1.31808	0.0260999	1102.47	2634.57	MT	14747	15887	ENSG00000198727
MT-ND1	1.34683	0.00888145	987.618	2454.68	MT	3307	4262	ENSG00000198888
MT-ND6	1.50663	0.0403476	548.757	1512.72	MT	14149	14673	ENSG00000198695
NAB2	1.53882	0.00326265	7.46458	18.8061	12	57482677	57489259	ENSG00000166886
NAMPTL	9.47255	2.22008e-06	0.000786728	6.12658	10	36810649	36813162	ENSG00000229644
NEK3	1.12129	0.0408895	4.56513	6.1517	13	52706775	52733996	ENSG00000136098
NOVA1	2.27259	0.0273965	0.807206	1.38251	14	26912299	27066960	ENSG00000139910
NR1D2	1.42961	0.00338192	6.01222	16.2194	3	23986751	24021237	ENSG00000174738
NR4A1	4.72001	3.87044e-05	2.39296	63.1496	12	52416616	52453291	ENSG00000123358
NR4A2	5.02016	0.000485126	0.193939	4.82489	2	157180944	157198860	ENSG00000153234
NR4A3	7.29943	4.30931e-05	0.0401866	5.66379	9	102584137	102629173	ENSG00000119508
NRARP	2.19552	0.00212979	11.1736	48.4947	9	140194083	140196703	ENSG00000198435
PDE9A	3.33021	0.0212747	0.204689	1.36482	21	44073746	44195619	ENSG00000160191
PHGDH	1.18211	0.0123363	22.9297	47.5177	1	120202421	120286838	ENSG00000092621
PIM1	1.96797	0.00311279	4.70666	21.0557	6	37137979	37143202	ENSG00000137193
PLA2G16	1.06404	0.0249275	17.7124	33.6658	11	63340667	63384355	ENSG00000176485
PLAC8	-2.62734	0.00515614	38.5528	6.34806	4	84011201	84058228	ENSG00000145287
PLVAP	-2.25959	0.0449022	10.353	2.07567	19	17462264	17488148	ENSG00000130300
PLXDC2	5.45133	0.0485954	0.0288431	1.6839	10	20105168	20569286	ENSG00000120594
PNRC1	1.2423	0.0484579	9.39835	22.4781	6	89790470	89794879	ENSG00000146278
POSTN	-4.27299	0.00339388	33.7747	1.63727	13	38136720	38172981	ENSG00000133110
PROM1	5.29171	0.00818695	0.291475	3.30358	4	15964699	16086001	ENSG00000007062
PTGS2	3.67682	0.000956165	11.2115	143.988	1	186640923	186649559	ENSG00000073756
PTN	6.25805	0.0271918	0.000309784	1.04393	7	136912088	137028611	ENSG00000105894
RBPMS2	2.06024	0.0341735	0.45493	1.75899	15	65032091	65067786	ENSG00000166831
REEP2	1.45973	0.0269323	0.792969	2.01064	5	137774706	137782658	ENSG00000132563
RHOU	3.01372	0.0104679	0.267173	1.9472	1	228870824	228882416	ENSG00000116574
RND1	5.07583	2.3032e-05	3.13933	100.62	12	49250928	49259681	ENSG00000172602
RNF122	1.20783	0.0302712	3.63195	7.96055	8	33405273	33424643	ENSG00000133874
RP11-574F21.3	-2.37578	0.0314758	1.08568	0.19652	1	160187254	160254920	ENSG00000258465
RP5-977B1.10	7.15089	0.0264843	0.000124753	3.80832	20	35202956	35240787	ENSG00000259399
RPS28	1.53037	0.000379168	6.06759	70.5476	19	8386384	8387809	ENSG00000233927
RTKN2	1.67504	0.0231236	0.743582	2.80086	10	63942794	64028466	ENSG00000182010
SELE	2.77236	0.0394062	1.38071	7.88002	1	169691781	169703220	ENSG00000007908
SERF1A	-2.20622	0.00812263	27.7859	9.10262	5	70196492	70214357	ENSG00000172058
SERPINB2	2.59123	0.0152743	5.91223	35.4039	18	61538926	61571124	ENSG00000197632
SERPINB9	1.15772	0.0278096	17.8086	38.0687	6	2887500	2903514	ENSG00000170542
SIK1	2.6761	0.000546714	4.00501	24.6386	21	44834395	44847008	ENSG00000142178
SLAIN1	1.83647	0.0329798	0.986086	2.15371	13	78272023	78338377	ENSG00000139737
SLC16A2	1.62046	0.0232392	0.679027	2.24293	X	73640638	73753752	ENSG00000147100
SLCO3A1	5.12466	6.69086e-05	0.298189	1.83258	15	92396925	92715665	ENSG00000176463
SMAD7	2.63838	0.0093285	5.01498	37.6382	18	46446223	46477081	ENSG00000101665
SNAI1	2.53224	0.00566299	13.1513	72.2292	20	48599536	48605423	ENSG00000124216
SNAI2	3.52919	0.0207279	0.169828	1.96317	8	49830249	49834299	ENSG00000019549
SNRPN	1.31682	0.0028729	8.95141	20.4188	15	25068794	25223870	ENSG00000128739
SPINK5	-1.79369	0.0184016	1.53708	0.360911	5	147405246	147516852	ENSG00000133710
SPRY4	1.24687	0.0166042	12.6645	27.4517	5	141689992	141706020	ENSG00000187678
STK33	3.70971	0.00224189	0.231643	2.24039	11	8413418	8615836	ENSG00000130413
SULT1A3	-2.03797	0.034481	7.75377	2.58576	16	30205754	30215631	ENSG00000261052
SYBU	-2.07453	0.00356808	2.00384	0.784757	8	110586207	110704020	ENSG00000147642
TDRD9	-2.69381	0.0246878	1.11288	0.235691	14	104394799	104519004	ENSG00000156414
TFAP2A	4.67983	0.000737569	0.173408	1.31904	6	10393419	10419892	ENSG00000137203
TIPARP	1.61263	0.020329	19.0841	60.4605	3	156391024	156424559	ENSG00000163659
TMEM156	-1.97662	0.0078815	4.41368	1.61592	4	38968365	39034542	ENSG00000121895
TMEM170B	1.62501	0.0203926	0.604534	1.35586	6	11537938	11583757	ENSG00000205269
TMEM200A	5.56859	0.0230628	0.108525	4.57298	6	130686879	130764208	ENSG00000164484
TSPAN15	-1.66108	0.0188533	78.1003	24.4191	10	71211229	71267425	ENSG00000099282
TTC39C	1.66751	0.0334422	0.734178	2.79863	18	21572737	21713123	ENSG00000168234
TUBA8	-2.01376	0.0473043	13.1955	2.98825	22	18593097	18614498	ENSG00000183785
VEGFA	1.26199	0.0193244	7.19988	13.8278	6	43737921	43754224	ENSG00000112715
ZC3H12C	1.15546	0.032483	3.38028	7.32218	11	109964087	110042566	ENSG00000149289
ZFP36	2.68712	0.0044231	4.91357	30.8337	19	39897487	39900045	ENSG00000128016
ZFP62	-1.63964	0.0430139	4.26414	3.47007	5	180274611	180288286	ENSG00000196670
ZNF286B	1.6861	0.0267932	2.85024	4.4667	17	18561742	18585575	ENSG00000249459
ZNF365	2.03136	0.0399138	0.459804	1.8944	10	64133951	64431771	ENSG00000138311
ZNF415	-4.02703	0.0250324	3.39097	0.701276	19	53611133	53636171	ENSG00000170954
ZNF48	1.27343	0.0261166	4.86283	11.2391	16	30389427	30411429	ENSG00000180035
ZNF487P	1.42435	0.0442074	1.33613	2.43205	10	43932282	43991517	ENSG00000243660
ZNF503	2.36868	0.00559686	0.463327	2.47832	10	77039484	77161664	ENSG00000165655
ZNF697	1.18906	0.0325369	5.53757	11.9327	1	120162045	120190396	ENSG00000143067
