# Supplementary material for: Transcriptomic Remodelling of Fetal Endothelial Cells During Establishment of Inflammatory Memory
Source: Front Immunol. 2021 Nov 19;12:757393. doi: 10.3389/fimmu.2021.757393 (PMC8640490; doi:10.3389/fimmu.2021.757393)
Supplement: Supplementary file 6 [file Table_2.xlsx]

## Sheet: Sheet1
Group	Gene_Name	ECFC_d0_mean_log2	ECFC_M24h_mean_log2	ECFC_P24h_mean_log2	HUVEC_d0_mean_log2	HUVEC_M24h_mean_log2	HUVEC_P24h_mean_log2
ECFC-specific	A2LD1	1.52047	2.56204	2.24447	1.17573	0.805768	2.10765
ECFC-specific	ABHD16A	4.73908	4.7068	5.86277	4.23858	4.45742	5.29357
ECFC-specific	ABHD2	3.91783	3.85002	5.34383	3.76298	3.94967	4.47045
ECFC-specific	ABI1	4.92031	5.07059	5.77078	4.84652	4.74053	5.13981
ECFC-specific	AC027323.1	-2	-2	2.8961	0.314667	-1.0385	-0.195266
ECFC-specific	ACTR10	5.68122	5.81867	6.64487	5.67624	5.53675	5.57656
ECFC-specific	ADPRH	1.99348	2.11106	3.96383	1.55882	2.02317	3.51997
ECFC-specific	ADRB2	1.23528	0.42883	3.44776	0.875465	0.318413	2.32269
ECFC-specific	AGXT2L2	3.7541	3.73122	4.82733	3.70283	3.70788	4.2551
ECFC-specific	AKAP3	-0.167048	-0.68223	1.06512	-2	-1.5238	0.0285701
ECFC-specific	ANAPC10	4.39231	4.41807	5.14071	4.45273	4.20232	4.43734
ECFC-specific	ANXA4	5.60703	5.85234	6.85798	5.38008	5.35766	6.10023
ECFC-specific	ANXA7	6.44015	6.81019	7.79192	6.38183	6.25092	6.9786
ECFC-specific	APLF	-0.304318	-0.639594	1.52049	-0.263553	-0.484672	0.377585
ECFC-specific	AQP3	-0.54739	-0.601816	0.811497	-0.802132	-0.677308	-1.49678
ECFC-specific	ARMC8	4.57983	4.43555	5.41164	4.52663	4.26443	4.70776
ECFC-specific	ARMCX1	3.56575	4.01774	5.48688	3.53219	3.47137	4.66784
ECFC-specific	ASAH2B	1.91509	1.78952	3.24447	1.3768	1.37355	1.80047
ECFC-specific	ATG12	5.10639	5.34285	5.74771	5.12779	4.98501	5.14123
ECFC-specific	ATG3	5.97649	6.12511	7.21014	5.90261	5.8538	6.29085
ECFC-specific	ATP6V0E1	7.56341	7.85026	8.81177	7.18804	7.15859	7.48805
ECFC-specific	ATP6V1B2	5.46806	5.88925	7.0984	5.37302	5.24841	6.47261
ECFC-specific	ATP6V1E1	6.80173	6.86373	7.49211	6.85356	6.75425	6.97669
ECFC-specific	B3GALNT1	3.90334	4.03304	5.13344	3.73308	3.69818	4.70689
ECFC-specific	BAK1	4.76978	5.15322	6.67204	4.22596	4.60562	5.94502
ECFC-specific	BBIP1	4.05666	4.27313	5.17045	3.99661	3.9095	4.36339
ECFC-specific	BBS12	0.12996	0.839882	1.75078	0.0679897	0.224831	1.00295
ECFC-specific	BCAS2	5.35779	5.4398	6.02177	5.44425	5.27983	5.26132
ECFC-specific	BEST1	-2	-2	0.16391	-2	-2	-0.228141
ECFC-specific	BET3L	-2	-2	0.973864	-2	-2	-0.045856
ECFC-specific	BLVRA	5.46723	5.7167	6.27558	5.59427	5.71698	5.88103
ECFC-specific	C10orf25	-0.285892	-0.404493	0.898522	-0.116457	-0.196658	-0.00134408
ECFC-specific	C12orf66	0.344962	0.327712	1.09206	0.566138	0.210753	0.44759
ECFC-specific	C12orf69	-2	-2	0.491746	-1.69343	-2	-1.25276
ECFC-specific	C16orf52	3.85211	3.89232	4.70123	3.70978	3.65933	3.70577
ECFC-specific	C1GALT1C1	5.68845	5.66952	6.54655	5.63659	5.61521	5.65962
ECFC-specific	C1orf54	5.12564	5.2002	6.18731	4.83207	4.32422	4.42345
ECFC-specific	C2	-2	-1.14372	1.19942	-2	-2	-0.0506453
ECFC-specific	C20orf111	4.59632	4.86254	5.56367	4.73227	4.51384	4.67412
ECFC-specific	C21orf119	2.19458	3.15893	4.01205	2.20111	2.03466	2.88569
ECFC-specific	C2orf47	3.69858	4.35274	5.23739	3.66195	3.90264	4.03854
ECFC-specific	C2orf49	3.37008	3.49095	4.66905	3.19444	3.34147	3.62208
ECFC-specific	C3AR1	-2	-1.13915	3.27334	-1.82351	-2	1.40033
ECFC-specific	C3orf38	3.21077	3.58599	5.44176	3.14904	3.25946	4.23171
ECFC-specific	C4orf3	6.268	6.86748	7.58527	6.08361	6.33109	6.52673
ECFC-specific	C4orf33	2.78174	3.46791	4.23178	2.18532	2.4388	3.41075
ECFC-specific	C4orf34	2.67995	2.78416	5.79654	2.64498	2.3859	4.05418
ECFC-specific	C5orf15	4.57045	4.70083	6.52067	4.6187	4.55525	5.998
ECFC-specific	C5orf44	3.87523	4.01358	4.83485	3.83764	3.78687	4.01818
ECFC-specific	C6orf89	4.61566	4.66835	5.29409	4.49398	4.40393	4.85617
ECFC-specific	C8orf48	1.14616	1.10157	2.94157	0.872344	1.187	1.7697
ECFC-specific	CA8	-0.536234	-2	3.42853	-2	-2	0.0320201
ECFC-specific	CALM2	9.39166	9.60548	10.3303	9.26171	9.12584	9.02187
ECFC-specific	CAMK2D	3.92484	4.03533	5.45674	3.56584	3.22215	4.52523
ECFC-specific	CAPN3	-1.33105	-1.16799	1.23543	-1.39932	-1.49887	0.33428
ECFC-specific	CARD16	6.6358	6.69401	8.11303	5.86162	5.53937	7.22635
ECFC-specific	CASP1	2.88158	2.70048	7.47209	1.91647	1.32065	6.64361
ECFC-specific	CCDC109B	5.24419	5.7084	7.01677	4.76057	5.19033	5.56973
ECFC-specific	CCDC28A	2.89089	2.9765	3.76152	2.99415	2.76269	3.00822
ECFC-specific	CCRL2	2.99248	3.29359	6.10569	2.3945	2.31635	4.32303
ECFC-specific	CD47	4.24225	4.62458	8.0523	4.3459	4.26344	6.9639
ECFC-specific	CDKL1	1.65261	1.02502	2.8694	2.14297	1.66179	2.26387
ECFC-specific	CHIC2	4.81948	5.31533	6.33009	4.99978	4.63817	5.34246
ECFC-specific	CISD1	5.58027	5.9257	7.09779	5.725	5.50329	6.04435
ECFC-specific	CLIC1	9.45481	9.7335	10.4706	9.19337	9.46706	9.70693
ECFC-specific	COPS8	6.8107	7.12543	7.73386	6.57841	6.54837	6.94608
ECFC-specific	COX17	5.71656	5.94368	6.56367	5.52348	5.59717	5.84798
ECFC-specific	COX7B	5.92793	6.22767	6.79731	5.91052	5.80274	5.81291
ECFC-specific	CPNE8	2.39543	3.07379	4.19601	2.56063	2.30577	3.25505
ECFC-specific	CPPED1	5.2235	5.6498	6.77082	5.09101	5.09697	5.7288
ECFC-specific	CREB3	5.53933	5.77633	6.55138	5.36115	5.36395	5.90338
ECFC-specific	CUL4A	5.66013	5.68057	6.45653	5.57192	5.71731	5.90046
ECFC-specific	CXorf40A	3.31686	3.63561	4.29548	2.94477	3.3224	3.50237
ECFC-specific	CYB561D2	3.94575	4.27868	5.02292	3.49988	3.76744	3.93398
ECFC-specific	CYB5A	4.75576	5.41853	6.33079	4.82274	4.65038	5.44825
ECFC-specific	CYP20A1	3.30565	3.45534	4.22328	3.39157	2.98834	3.16581
ECFC-specific	CYSTM1	5.36316	5.81529	6.69918	5.15967	5.17041	5.88831
ECFC-specific	DERL2	5.88373	6.60108	7.36608	5.70402	5.59767	6.09026
ECFC-specific	DHRS1	3.1425	3.77222	4.41002	3.19608	3.2675	3.83824
ECFC-specific	DHRS9	3.07993	3.04382	5.71493	1.21043	0.831545	3.55219
ECFC-specific	DPH3	4.39861	4.53428	5.54574	4.22918	4.19346	4.25338
ECFC-specific	DRAM2	4.38295	4.74582	5.39716	4.36512	4.41102	4.61138
ECFC-specific	DYNLT1	7.42064	8.03646	9.60682	7.35347	7.46268	8.49534
ECFC-specific	EIF1B	5.45879	5.60412	6.68638	5.68434	5.52038	5.70517
ECFC-specific	EMC7	6.40226	6.47125	7.3946	6.16702	6.01154	6.7766
ECFC-specific	ENY2	7.8533	8.17647	8.87911	7.70531	7.68771	7.84234
ECFC-specific	EXTL2	4.36776	4.26453	5.49982	4.18802	4.15715	4.53867
ECFC-specific	FAM188A	3.60802	3.9952	4.76361	3.56733	3.67741	3.67152
ECFC-specific	FAM96B	6.59581	6.97568	7.66438	6.15627	6.53477	6.53316
ECFC-specific	FAS	2.83083	2.68603	4.6127	2.38036	2.03597	2.93441
ECFC-specific	FBXO8	2.76049	3.65116	4.65786	2.79955	2.68182	3.38331
ECFC-specific	FKBP1B	3.82696	4.26919	5.77128	3.15703	3.37646	4.57686
ECFC-specific	FLVCR2	0.792383	0.520101	1.87467	-0.128917	-0.339564	0.697516
ECFC-specific	FUT5	-1.82252	-1.59416	1.74679	-1.73434	-0.62888	-1.88878
ECFC-specific	GCA	1.79224	2.31986	6.16725	2.14139	2.58627	4.48031
ECFC-specific	GHITM	7.00495	7.25424	7.88706	6.90609	6.93786	7.05174
ECFC-specific	GIMAP2	4.43131	4.77199	6.46225	3.92489	4.09059	5.3501
ECFC-specific	GIMAP5	2.67746	2.91176	3.09419	-0.285911	0.107971	1.25626
ECFC-specific	GIMAP6	6.12761	6.27464	6.94984	5.19314	5.5059	5.73779
ECFC-specific	GLDC	0.665958	1.16985	1.81791	-0.379146	0.213333	0.48968
ECFC-specific	GLRX	4.98251	5.37725	6.7871	4.47796	4.66945	5.03899
ECFC-specific	GNGT2	2.57244	2.82179	3.95538	2.22763	2.17034	2.57437
ECFC-specific	GSTK1	6.60413	6.50196	7.32042	6.37726	6.43746	6.87411
ECFC-specific	GSTO1	7.98907	8.32845	9.25656	7.60141	7.55286	8.19112
ECFC-specific	HAS3	0.203408	-0.482331	1.07994	-0.829261	-0.599562	-0.897483
ECFC-specific	HAX1	6.55963	7.04419	8.00386	6.34945	6.41414	6.70046
ECFC-specific	HERPUD1	5.59209	5.6091	6.68165	5.87315	5.44486	5.88577
ECFC-specific	HIST1H2AC	1.244	1.93416	3.28665	-0.464789	0.71739	0.978153
ECFC-specific	HIST2H2BE	-0.273583	-0.617265	3.42322	-0.383612	-1.12744	2.06777
ECFC-specific	HIST2H4A	0.307572	-0.328694	2.89512	-0.912934	0.616773	0.215579
ECFC-specific	HMGN4	4.98851	5.21738	6.49637	4.93193	4.90041	5.86126
ECFC-specific	HOXD8	3.25317	3.74396	4.68276	3.0794	3.14075	4.08057
ECFC-specific	HSBP1	6.38167	6.5693	7.15265	6.2125	6.19802	6.12489
ECFC-specific	HSCB	4.05946	4.70664	6.4708	4.02565	3.99042	5.08383
ECFC-specific	IFNE	-2	-2	0.741975	-2	-1.49764	-1.60417
ECFC-specific	IFNGR1	4.91744	4.83253	6.37987	5.23732	4.36559	5.56183
ECFC-specific	IL10RB	4.06061	4.5189	5.45597	3.66766	3.6832	4.66069
ECFC-specific	IMPG2	-2	-2	0.0632781	-2	-2	-2
ECFC-specific	ITM2B	7.1078	6.99457	7.84698	6.71161	6.50311	7.32603
ECFC-specific	KCNS3	-1.69892	-0.532915	1.16318	-1.67861	-1.18134	-0.55909
ECFC-specific	KIAA1919	-0.449173	-0.650368	0.184715	-0.326857	-0.0370339	-0.610083
ECFC-specific	KLRD1	-2	-2	3.95524	-2	-2	-1.24534
ECFC-specific	LACTB	4.42678	4.80957	6.24439	4.5751	4.24898	5.62245
ECFC-specific	LAMTOR3	4.70446	4.98924	6.52789	4.72315	4.55559	5.39436
ECFC-specific	LAPTM4A	7.27666	7.71495	8.84342	7.01147	6.91529	7.34759
ECFC-specific	LHFP	4.07939	3.68531	5.8312	3.73786	3.74516	4.98569
ECFC-specific	LIFR	2.58533	3.17942	3.98297	2.74615	2.26284	3.30851
ECFC-specific	LMBR1L	4.54767	4.64361	5.8237	4.22086	4.36783	5.06097
ECFC-specific	LSM1	5.70781	6.1397	6.68739	5.49415	5.638	5.61877
ECFC-specific	LURAP1L	0.0964532	0.728868	3.61692	0.00798884	-0.325212	2.252
ECFC-specific	LY96	4.50216	5.19372	6.32845	4.33524	3.76207	3.70611
ECFC-specific	MAD2L1BP	5.14282	5.29256	6.35109	4.78161	4.85928	5.54951
ECFC-specific	MAX	5.58186	5.7898	6.80958	5.55805	5.69175	6.40425
ECFC-specific	MED7	3.66318	3.75092	4.74155	3.34816	3.55286	3.81787
ECFC-specific	MIR3654	2.24601	1.14382	3.72892	1.99892	1.5785	2.1788
ECFC-specific	MITD1	5.33207	5.34614	6.47471	5.07474	5.18524	5.808
ECFC-specific	MOB1A	5.32277	5.87507	6.59204	5.50183	5.45084	5.77031
ECFC-specific	MRPL27	7.08759	6.99172	7.8191	6.72959	6.75742	6.85809
ECFC-specific	MRPS18C	5.36375	5.59815	6.45914	5.25953	5.07331	5.51107
ECFC-specific	MUC4	-2	-2	0.268821	-2	-2	-0.793932
ECFC-specific	MYL12A	9.50823	9.61571	10.881	9.49802	9.23025	9.77083
ECFC-specific	MYL12B	9.78131	9.80181	10.4403	9.66364	9.51153	9.70302
ECFC-specific	NAGK	6.42613	6.50689	8.63663	5.76112	5.93868	7.29412
ECFC-specific	NAMPT	6.79395	6.93951	8.86369	6.90671	6.66468	8.29633
ECFC-specific	NAPG	3.82856	3.86147	4.6012	4.01075	3.80251	4.00956
ECFC-specific	NAT1	2.38974	2.86693	3.88002	2.15262	2.48256	2.88812
ECFC-specific	NCK1	4.75733	4.77894	5.95709	4.823	4.73087	5.10907
ECFC-specific	NDFIP1	5.05777	5.28826	5.9415	4.65327	4.90104	4.85057
ECFC-specific	NDUFA1	7.1171	7.5856	8.17667	7.07839	7.09608	7.22151
ECFC-specific	NDUFA9	6.2225	6.68674	7.51385	6.20697	6.2624	6.64406
ECFC-specific	NDUFS4	6.79299	6.85957	8.01445	6.38971	6.46262	6.90325
ECFC-specific	NDUFV2	7.5839	7.74959	8.62546	7.61159	7.4807	7.79803
ECFC-specific	NECAP2	6.22421	6.51822	7.17787	5.97326	6.12064	6.67065
ECFC-specific	NIPSNAP3A	4.73039	5.5595	6.62786	5.08164	4.81116	5.32341
ECFC-specific	NKAPL	-1.34424	-1.4341	2.07989	-1.25525	-0.569134	1.02881
ECFC-specific	NMI	4.64484	4.85398	7.53515	4.82759	4.63396	6.82755
ECFC-specific	NMNAT2	-2	-1.58875	1.34156	-2	-2	-0.936164
ECFC-specific	NT5C3	3.67377	3.50132	6.81836	3.96499	3.65714	4.98781
ECFC-specific	NXT2	1.9026	2.1486	3.47165	1.82907	1.9226	2.13308
ECFC-specific	OAZ3	0.600762	0.786238	1.57969	-0.197771	0.0562017	-0.391131
ECFC-specific	ORC4	4.11327	4.46951	5.31592	3.96303	4.08404	4.50513
ECFC-specific	PCID2	5.50162	5.48434	6.54044	5.36279	5.15192	5.12349
ECFC-specific	PELI1	3.17349	4.00311	6.85634	4.06787	3.50168	5.80311
ECFC-specific	PEX11B	4.41216	4.70939	5.39302	3.7412	4.0709	4.20742
ECFC-specific	PEX12	1.3459	1.4686	2.34665	0.828492	1.48233	1.56181
ECFC-specific	PEX2	4.76329	5.34005	5.96717	4.80874	4.40837	4.89122
ECFC-specific	PIGB	2.86109	3.21512	3.88356	2.93132	2.77315	2.84953
ECFC-specific	PIGV	2.15301	2.5627	5.38066	1.53185	1.9966	4.32728
ECFC-specific	PITX2	-2	-2	0.404761	-2	-2	-1.27463
ECFC-specific	PKIG	7.07288	7.25918	8.54979	6.8824	6.76865	7.63024
ECFC-specific	PLAT	5.82094	6.27484	7.9298	5.5974	6.17542	6.67777
ECFC-specific	PNPLA8	3.63245	4.21603	5.90639	4.04164	3.7221	4.89143
ECFC-specific	POMP	7.00592	7.51654	8.82778	6.92931	6.85358	7.61167
ECFC-specific	PPA1	7.11259	7.75549	9.24733	7.16924	7.10219	7.86761
ECFC-specific	PPAP2A	3.25022	3.65677	4.56335	3.20383	3.10509	3.8943
ECFC-specific	PPP3CC	3.55612	3.64142	4.94786	3.59518	3.54452	4.22349
ECFC-specific	PRR13	6.95489	7.19924	8.01107	6.72514	6.95116	7.48274
ECFC-specific	PSEN1	4.48865	4.99288	6.47412	4.41357	4.50837	5.76593
ECFC-specific	PSMA2	7.20056	7.69056	8.99487	7.14795	7.02426	7.78983
ECFC-specific	PSMA3	7.65923	8.10288	9.22001	7.88312	7.67396	8.29681
ECFC-specific	PSMA4	7.75847	8.02382	9.35582	7.84469	7.72175	8.55998
ECFC-specific	PSMA5	7.2283	7.73269	9.19551	7.08853	7.14247	7.94087
ECFC-specific	PSMA6	7.67029	8.0213	9.568	7.65406	7.51272	8.60932
ECFC-specific	PSMB1	8.1339	8.5722	9.18381	8.02515	7.90606	8.07095
ECFC-specific	PSMB10	4.34179	4.67624	7.78552	4.38294	4.53212	6.76487
ECFC-specific	PSMB7	8.13101	8.31515	9.21634	8.0491	8.01079	8.58973
ECFC-specific	PSME2	6.57358	6.76908	9.33523	6.49949	6.41434	8.67371
ECFC-specific	PTAFR	-2	-2	1.27147	-2	-2	-0.0900442
ECFC-specific	PTCD2	2.4628	2.41109	3.35612	2.41073	2.43925	2.32199
ECFC-specific	PTPRR	-1.04909	-1.79512	1.09527	-1.20367	-2	-0.11917
ECFC-specific	RAB10	6.30594	6.89541	8.02131	6.15842	6.19333	7.04053
ECFC-specific	RAB11A	8.24826	8.62662	9.52695	8.00319	8.10908	8.47339
ECFC-specific	RAB9A	3.99907	4.06561	4.85565	3.92623	3.73179	4.04185
ECFC-specific	RABGEF1	1.86491	1.6096	3.23801	2.1054	1.60924	1.14453
ECFC-specific	RBM48	2.85969	2.97788	3.69192	2.96223	2.81182	2.94908
ECFC-specific	RBX1	6.69129	7.15471	8.07428	6.25081	6.35	6.42255
ECFC-specific	RGS17	-0.836366	-0.0929767	1.14538	-1.7569	-1.86399	-0.393882
ECFC-specific	RHEB	6.50662	6.58686	7.25314	6.56441	6.31001	6.43122
ECFC-specific	RNF114	4.46304	4.71454	7.17251	4.38011	4.43413	6.34882
ECFC-specific	RNF13	4.02557	4.34921	5.52151	3.85278	3.90527	4.56876
ECFC-specific	RNF170	2.16636	2.42341	3.77874	2.57929	2.70601	3.11089
ECFC-specific	RP11-173D9.3	5.03874	5.42295	6.48014	4.65918	4.71287	5.18298
ECFC-specific	RP11-392O18.1	6.33034	6.55221	7.80905	6.45691	6.29189	6.94821
ECFC-specific	RP11-884K10.5	6.15051	6.27609	7.63638	6.06101	5.99763	6.72969
ECFC-specific	RP4-604K5.1	7.31465	7.4545	8.27808	7.15743	7.07923	7.09923
ECFC-specific	SAMSN1	2.79499	2.97747	4.90998	2.44708	2.76002	3.15037
ECFC-specific	SAP18	6.34191	6.93331	7.96094	6.23609	6.36864	6.64471
ECFC-specific	SDCBP	8.14315	8.18403	8.90182	7.79097	7.70097	7.99746
ECFC-specific	SDF2	5.88938	5.84869	6.44561	5.58158	5.71416	5.84652
ECFC-specific	SEC11C	5.00688	5.41058	6.85548	4.95007	4.88068	5.70179
ECFC-specific	SEC61B	8.46519	8.91468	9.53606	8.43038	8.39313	8.58458
ECFC-specific	SEC61G	8.68626	8.70275	9.60329	8.67625	8.62639	8.7939
ECFC-specific	SERPINB1	4.03591	4.32286	6.27783	3.98154	3.24342	5.40406
ECFC-specific	SFR1	2.85403	3.18518	4.12501	2.75425	2.6867	3.16602
ECFC-specific	SFT2D1	4.29691	4.7847	5.9679	4.36763	4.23788	5.09927
ECFC-specific	SFT2D2	3.54944	3.22267	4.32496	3.21053	3.39193	3.63979
ECFC-specific	SLC11A2	4.36609	4.22036	6.43113	4.29909	4.17793	5.79892
ECFC-specific	SLC35A1	3.63224	3.6366	4.72915	3.64474	3.45104	3.67411
ECFC-specific	SLC35A5	4.3646	4.54898	5.49323	4.23228	4.12632	4.61372
ECFC-specific	SLC35F5	4.01039	4.56193	4.88554	3.65731	3.60245	4.22232
ECFC-specific	SLC35G2	3.7533	3.58147	5.21805	3.85564	3.33221	4.23226
ECFC-specific	SLC38A5	5.44456	6.09285	7.46942	4.51979	4.76504	5.425
ECFC-specific	SLC39A14	4.8561	5.15971	6.38896	4.86315	4.92295	5.54531
ECFC-specific	SLC50A1	5.14985	5.44277	6.09478	5.09962	5.30034	5.60911
ECFC-specific	SNN	3.74852	3.91308	5.00396	3.59417	3.52658	4.25908
ECFC-specific	SNX11	4.22634	4.47004	5.25471	3.79423	4.07841	4.44705
ECFC-specific	SNX2	5.44072	5.49309	6.21974	5.44265	5.29952	5.82842
ECFC-specific	SNX3	7.02607	7.48851	8.37172	6.78814	6.7164	7.05269
ECFC-specific	SNX6	6.76227	7.14131	7.69955	6.73705	6.76235	7.03378
ECFC-specific	SNX7	5.06734	5.62412	6.3148	5.05663	4.98043	5.47724
ECFC-specific	SOAT1	4.82194	4.87181	6.56963	4.68185	4.72866	5.87377
ECFC-specific	SPPL2A	5.2376	5.08398	7.14982	4.8796	4.81156	6.30446
ECFC-specific	SPRY2	4.83431	3.97769	5.56879	5.35106	4.40874	4.44949
ECFC-specific	SRGN	9.97917	10.4217	11.6396	9.61144	9.68727	10.4712
ECFC-specific	STOM	7.28033	7.57486	8.4118	6.87321	6.74981	7.46534
ECFC-specific	SUB1	7.31531	7.59618	8.63569	7.54187	7.19161	7.47962
ECFC-specific	SUPT4H1	6.05138	6.56461	7.32066	5.7962	5.85196	6.05214
ECFC-specific	TBX19	-1.26294	-1.73035	0.307799	-1.08993	-0.706651	-0.806023
ECFC-specific	TFEC	2.90495	3.03169	4.93384	2.00568	2.18914	3.07939
ECFC-specific	THTPA	2.58678	2.87756	3.31263	2.19224	2.47979	2.30058
ECFC-specific	TIFA	2.8615	3.3045	5.59714	3.03682	2.13272	4.47687
ECFC-specific	TINF2	5.18407	5.13874	6.44896	4.9056	5.10007	5.84497
ECFC-specific	TIPRL	5.4657	5.70356	6.31327	5.61196	5.39309	5.47012
ECFC-specific	TM6SF1	4.25129	4.52374	5.3995	4.37406	4.34916	4.65551
ECFC-specific	TM9SF2	6.1559	6.57501	7.73985	5.94968	5.85303	6.71025
ECFC-specific	TMBIM4	5.92724	6.43379	7.49328	5.86825	5.76344	6.41441
ECFC-specific	TMEM128	3.18048	3.45999	4.7174	3.49082	3.27504	3.84537
ECFC-specific	TMEM139	-1.6784	-2	0.847839	-2	-2	-1.43663
ECFC-specific	TMEM173	5.71541	6.19549	7.67933	5.53075	5.33772	6.68313
ECFC-specific	TMEM182	-0.146003	-0.457897	0.63825	0.095202	-0.0438894	0.53477
ECFC-specific	TMEM208	5.75828	5.82134	6.45461	5.30567	5.41971	5.81111
ECFC-specific	TMEM216	3.10436	3.17446	4.36757	2.7621	2.91756	3.37237
ECFC-specific	TMEM219	6.11276	6.26493	7.90871	5.70716	5.87336	7.06939
ECFC-specific	TMEM50A	6.48897	6.94858	8.86627	6.38801	6.29518	7.39447
ECFC-specific	TMEM50B	4.03463	4.43839	5.35412	3.86873	3.94612	3.85976
ECFC-specific	TMEM60	3.90539	4.02563	5.43412	3.894	3.52378	4.24724
ECFC-specific	TMEM9B	4.95886	5.05667	6.27363	4.69547	4.52125	5.16141
ECFC-specific	TMX1	5.32462	5.37976	6.73329	5.19163	5.20096	5.90871
ECFC-specific	TNFAIP8	2.39522	3.24149	6.05601	3.1538	2.89089	5.07193
ECFC-specific	TOR1B	4.26282	3.90738	5.87534	4.28843	4.36758	5.41622
ECFC-specific	TRAPPC2P1	3.62479	3.9637	5.06118	3.50193	3.11437	3.98101
ECFC-specific	TRAPPC4	6.67654	6.83269	7.59087	6.28393	6.54654	6.6988
ECFC-specific	TSG101	5.21979	5.40781	6.33501	5.46523	5.10091	5.49712
ECFC-specific	TTC9C	4.53808	4.84431	5.72056	4.31201	4.81163	5.04124
ECFC-specific	TXN	8.25172	8.50539	9.22377	8.19314	8.12958	8.41546
ECFC-specific	TXNIP	3.44356	3.5405	6.42444	2.45873	2.78874	4.80234
ECFC-specific	TXNL1	5.73987	6.18027	7.16236	5.88765	5.71071	5.96788
ECFC-specific	UBD	-2	-2	6.63802	-2	-2	4.53853
ECFC-specific	UBE2B	5.08748	5.3731	6.54211	5.11226	4.9894	5.69531
ECFC-specific	UBE2E1	6.57284	6.7409	7.96163	6.3941	6.28081	6.96792
ECFC-specific	UBE2E2	4.15753	4.208	5.45683	3.51226	3.55956	4.43461
ECFC-specific	UBE2Z	5.86906	5.92143	7.85997	5.69957	5.74291	7.30954
ECFC-specific	UCHL3	6.22001	6.66047	7.49975	6.22428	6.13836	6.37814
ECFC-specific	UNC50	5.27664	5.28279	6.34706	4.68869	4.87534	5.36148
ECFC-specific	VAMP8	6.09967	6.65193	7.43451	5.00494	5.01776	5.91098
ECFC-specific	VPS25	5.87622	6.02021	6.67271	5.84617	5.89068	6.22514
ECFC-specific	VPS29	7.36802	7.70474	8.52464	7.44021	7.32501	7.59798
ECFC-specific	WDR5B	0.867688	0.753277	1.66317	0.0309758	0.53611	0.70109
ECFC-specific	WDSUB1	2.24539	2.01686	2.74256	1.69182	1.78464	1.80139
ECFC-specific	WTAP	5.44794	5.5715	8.39936	5.49071	5.31001	7.67807
ECFC-specific	YIPF1	3.71934	4.05818	4.88618	3.64951	3.76452	4.36443
ECFC-specific	ZFAND2A	5.48619	5.28179	6.94579	4.35013	4.39811	5.58194
ECFC-specific	ZMYM6NB	4.44029	4.7428	6.00957	4.15759	4.08135	5.09166
ECFC-specific	ZMYND15	-2	-2	0.00800843	-2	-2	-1.55128
ECFC-specific	ZNF226	4.07637	4.20186	5.28575	3.63149	3.91785	4.44968
ECFC-specific	ZNF277	3.79907	4.45511	5.61354	3.99632	3.46885	4.49015
ECFC-specific	ZNF410	4.77259	5.03845	5.63923	4.77048	4.71303	4.90823
ECFC-specific	ZNF790	1.31673	1.61351	2.11447	1.66778	1.10068	1.54382
commonly_responsive	A4GALT	2.71093	2.4201	4.18219	2.45944	2.51402	4.01738
commonly_responsive	ABCA6	2.28965	2.13464	4.07029	2.66926	2.75638	3.0326
commonly_responsive	ABCC3	-0.870238	0.506551	1.27895	-0.811033	-0.296922	1.45516
commonly_responsive	ABCG1	2.18205	2.21899	4.90891	2.50239	2.39328	4.59687
commonly_responsive	ABHD13	2.14441	2.1911	2.91323	2.21745	1.94347	2.00299
commonly_responsive	ABLIM3	4.63377	4.52249	4.94427	4.28714	4.63577	5.684
commonly_responsive	ABTB2	-2	-2	1.50181	-2	-2	0.481468
commonly_responsive	ACHE	-1.67135	-1.80542	1.52674	-1.51699	-1.71772	1.2202
commonly_responsive	ACOT1	1.23297	2.19361	3.26784	1.82538	2.29996	2.93907
commonly_responsive	ACOT2	3.18162	3.9214	5.3445	2.97116	3.4018	4.70656
commonly_responsive	ACP2	4.69606	4.9769	6.09189	4.47785	4.85378	6.09742
commonly_responsive	ACSL3	5.63635	5.89111	7.43703	5.87488	5.80682	7.41153
commonly_responsive	ACSL5	0.736572	0.604124	4.57483	0.306441	0.200069	4.45946
commonly_responsive	ACTN2	-2	-1.22314	1.32029	-2	-1.84248	1.92338
commonly_responsive	ACTR3	8.10726	8.49338	9.10548	8.2659	8.1614	8.50648
commonly_responsive	ACTRT3	1.39813	1.40289	2.2052	1.34023	1.28043	1.85677
commonly_responsive	ADAM17	4.48635	4.27357	5.54791	4.3386	4.0902	5.3595
commonly_responsive	ADAM8	-1.83206	-2	1.0139	-2	-2	1.20598
commonly_responsive	ADAP1	-1.47417	-1.72992	2.83673	-0.708694	-1.24825	3.10836
commonly_responsive	ADAR	5.76486	5.54894	6.80258	5.80664	5.90849	7.52749
commonly_responsive	ADC	-1.14059	-0.739219	0.624898	-0.634824	-0.471755	0.532933
commonly_responsive	ADM2	-2	-2	0.973867	-1.04703	-2	1.35223
commonly_responsive	ADORA2A	1.96834	3.28736	5.87566	2.15433	2.64113	5.66574
commonly_responsive	ADPRHL2	4.93477	5.1451	5.90206	4.56933	4.98472	5.8173
commonly_responsive	AFF3	-2	-1.66542	0.199536	-1.73945	-1.787	0.872564
commonly_responsive	AFTPH	3.04522	2.96128	3.78549	2.98504	2.95895	3.6189
commonly_responsive	AGTRAP	4.79	5.32722	6.58776	4.66699	4.83417	5.82626
commonly_responsive	AIFM2	2.15017	2.27136	3.84093	2.22227	2.27218	4.21224
commonly_responsive	AKAP7	0.820441	1.16838	2.28391	0.948621	0.580245	2.05821
commonly_responsive	AKIP1	4.83937	4.94813	5.4449	4.54476	4.43502	5.54678
commonly_responsive	AL592284.2	-2	-2	0.589745	-1.40008	-2	0.509635
commonly_responsive	ALOXE3	-2	-2	1.53396	-2	-2	2.52458
commonly_responsive	ALS2CL	2.15524	1.40241	3.31155	1.28079	1.22374	2.82485
commonly_responsive	ANGPTL1	-1.29754	-2	5.47625	-2	-1.71265	4.26348
commonly_responsive	ANGPTL4	4.51678	2.82867	4.88635	3.85663	3.20126	5.7447
commonly_responsive	ANKFY1	3.71262	3.19197	4.48984	3.58315	3.86545	4.92267
commonly_responsive	ANKIB1	3.71654	3.42189	4.74333	3.62943	3.63764	4.96151
commonly_responsive	ANKRD33B	-1.09495	-1.40644	0.85492	-0.0174518	-0.531196	1.13128
commonly_responsive	ANKRD45	-2	-2	1.49961	-2	-2	1.04337
commonly_responsive	ANKRD49	2.32028	2.99617	3.46254	2.60932	2.53963	2.53238
commonly_responsive	ANKRD5	0.162406	-0.217968	1.38311	-0.102742	0.242619	0.870725
commonly_responsive	ANO5	-2	-2	-2	-1.33241	-2	0.130842
commonly_responsive	ANO9	-2	-2	1.34741	-2	-2	0.059108
commonly_responsive	AOX1	-0.919622	-0.0698599	0.249343	-2	-1.26828	0.985704
commonly_responsive	APOBEC3D	-0.621912	-0.215459	2.14978	0.283001	-0.119217	2.66996
commonly_responsive	APOBEC3F	2.56517	2.10102	5.2551	2.23295	1.41776	3.93682
commonly_responsive	APOBEC3G	1.88467	1.40294	6.23495	1.00817	0.961738	5.37108
commonly_responsive	APOL1	3.34154	2.977	7.26281	3.53708	3.10843	7.85008
commonly_responsive	APOL2	4.67994	4.53011	6.60384	4.67161	4.82599	7.2192
commonly_responsive	APOL3	3.83803	3.55155	7.61191	3.62413	3.2505	7.55958
commonly_responsive	APOL6	-0.100676	-0.162844	4.97275	0.489379	0.3374	5.44706
commonly_responsive	AREG	-2	-2	1.80442	-0.62405	-2	1.23985
commonly_responsive	ARFGAP3	4.63393	4.77033	5.54858	4.86631	4.53574	5.39327
commonly_responsive	ARHGAP12	2.54119	2.64841	3.68066	2.75149	2.44487	3.09233
commonly_responsive	ARHGAP25	-0.257719	-0.149765	1.39749	-0.322847	-0.509899	0.578424
commonly_responsive	ARHGAP26	1.68916	1.23702	3.11579	1.45192	1.46731	2.93471
commonly_responsive	ARHGEF3	3.10181	3.12287	4.10755	2.68124	2.81505	3.30569
commonly_responsive	ARHGEF40	1.33918	1.55577	2.64143	2.02681	1.90512	3.85544
commonly_responsive	ARID5A	3.29502	3.42903	4.73199	4.33412	3.7171	5.25749
commonly_responsive	ARL8B	5.30215	5.4221	6.12912	5.29836	5.09562	5.4276
commonly_responsive	ARL9	-1.1665	-1.68947	1.81378	-0.0769515	-0.878791	0.854635
commonly_responsive	ARNTL2	4.583	4.29124	5.52023	4.84315	4.6383	5.27282
commonly_responsive	ARPC5	7.60896	7.81894	8.46582	7.57915	7.51462	7.69673
commonly_responsive	ARRDC1	3.46844	3.7043	4.65535	3.37434	3.55651	4.06928
commonly_responsive	ARRDC2	2.98067	2.77781	4.56444	3.25537	2.78088	4.32947
commonly_responsive	ARRDC3	3.34595	3.31294	5.0074	3.77775	2.99265	4.95424
commonly_responsive	ARSJ	5.49068	5.42411	6.0501	5.19373	5.19024	6.09994
commonly_responsive	ART3	-1.88463	-0.93525	1.33121	-2	-2	0.301429
commonly_responsive	ART4	4.1677	4.10823	5.27527	4.13495	4.0599	4.51274
commonly_responsive	ASNS	3.46015	4.10904	6.03646	4.2982	4.03851	5.56656
commonly_responsive	ASPHD2	1.36538	1.94293	2.99328	0.608388	0.791883	2.10677
commonly_responsive	ASS1	1.49588	1.62356	3.90967	1.19276	0.17466	3.21719
commonly_responsive	ATAD1	4.27693	4.6891	5.77187	4.20255	4.25015	5.05896
commonly_responsive	ATF2	4.14832	4.43163	4.95496	4.25589	4.26231	4.61883
commonly_responsive	ATF3	1.70911	2.60551	4.53433	5.22707	1.96167	5.26248
commonly_responsive	ATF5	4.67523	4.82805	5.94065	4.77682	4.88052	6.05798
commonly_responsive	ATP10A	-2	-2	-1.00582	-2	-2	2.76862
commonly_responsive	ATP13A3	5.31307	4.81706	6.49474	5.47566	5.37839	6.66127
commonly_responsive	ATP6V1D	5.91605	6.24777	6.92408	6.06549	5.88321	6.38636
commonly_responsive	ATXN7L1	2.72875	2.95221	3.76511	1.97087	2.23656	3.26497
commonly_responsive	AZI2	4.91802	5.38316	6.40734	4.93166	5.02552	5.93111
commonly_responsive	B2M	10.9804	10.6912	13.6714	10.8014	10.5074	13.5076
commonly_responsive	B3GALT4	0.980941	0.983489	2.41478	-0.00718701	-0.0998628	1.44583
commonly_responsive	B3GNT2	3.47649	3.83886	5.81412	4.02736	3.51424	5.25386
commonly_responsive	B3GNT5	4.18937	4.10944	5.7961	3.94907	3.93901	5.28125
commonly_responsive	B3GNT7	-2	-2	0.747386	-2	-2	0.462929
commonly_responsive	B3GNT8	1.83754	1.93194	2.93871	1.73904	1.81734	2.75521
commonly_responsive	B4GALT1	5.1374	4.85671	6.41436	5.08215	4.83863	6.46501
commonly_responsive	B4GALT4	1.96384	2.13861	3.08587	1.81457	2.29518	3.04677
commonly_responsive	B4GALT5	5.15136	5.2885	6.78893	4.9065	4.94279	6.98803
commonly_responsive	BACH1	2.72861	2.57008	4.02016	3.83057	2.97136	3.87819
commonly_responsive	BAG1	5.97105	5.9299	6.78725	5.84891	6.01135	6.55512
commonly_responsive	BATF2	-0.0690086	-0.386795	5.26717	-1.1468	-0.558946	5.35317
commonly_responsive	BATF3	-0.62165	-0.0963424	3.62724	-1.51288	-0.215064	3.37082
commonly_responsive	BBC3	3.38228	3.72219	4.70218	3.69947	3.46413	4.33697
commonly_responsive	BCAP29	6.80194	6.88648	7.33786	6.97917	6.53348	6.72367
commonly_responsive	BCL2A1	-1.30119	-0.37742	4.44723	1.59542	0.812193	4.15998
commonly_responsive	BCL2L13	5.30341	5.47628	7.12997	5.28201	5.29556	6.71628
commonly_responsive	BCL6	3.03717	2.16569	3.83946	3.59437	2.62341	3.96162
commonly_responsive	BCL6B	4.86236	4.94786	5.93624	5.73275	5.26068	6.10959
commonly_responsive	BDKRB2	-2	-2	1.91245	0.675794	-2	1.57056
commonly_responsive	BID	5.32667	5.71314	6.63382	5.39129	5.68648	6.29018
commonly_responsive	BIRC2	5.3391	5.12744	5.78794	5.64015	5.27726	5.75377
commonly_responsive	BIRC3	-0.10503	-0.835582	7.15284	1.39942	-1.21649	6.67192
commonly_responsive	BLZF1	3.96138	3.65872	6.60194	3.93939	3.72889	6.04644
commonly_responsive	BRI3	6.82076	7.17876	7.93694	6.45946	6.78745	7.24935
commonly_responsive	BRIP1	1.83175	1.82879	3.33241	1.993	1.85611	3.04783
commonly_responsive	BST2	5.78265	6.06947	10.4678	5.1051	4.96774	10.3884
commonly_responsive	BTC	-2	-2	4.08773	-2	-2	2.80813
commonly_responsive	BTG3	4.90198	4.95819	6.20996	5.14057	4.79772	5.84878
commonly_responsive	BTN2A1	4.26839	4.00299	5.28033	4.27868	4.33211	5.49361
commonly_responsive	BTN2A2	3.09528	3.07309	5.28061	3.00209	2.99799	4.87504
commonly_responsive	BTN3A1	2.62973	2.68592	5.37483	2.33541	2.33267	5.15619
commonly_responsive	BTN3A2	3.8455	3.79377	5.60964	3.36198	3.46342	5.40665
commonly_responsive	BTN3A3	2.71406	2.98124	6.14289	2.66559	2.86065	5.40362
commonly_responsive	BVES	0.325838	-0.121379	1.77496	0.750625	0.776306	2.13469
commonly_responsive	C11orf68	4.86418	4.85118	5.97148	4.72645	4.8744	5.32573
commonly_responsive	C11orf96	-0.182612	-0.611067	2.31202	1.85844	0.876182	2.82645
commonly_responsive	C12orf68	-2	-2	-0.803208	-2	-2	0.192413
commonly_responsive	C14orf119	5.54061	5.75239	6.17484	5.37915	5.60852	5.54785
commonly_responsive	C14orf28	-0.24934	-1.07436	1.31456	-0.225823	0.269126	0.22581
commonly_responsive	C15orf26	-2	-0.80062	2.39602	-2	-2	2.18762
commonly_responsive	C15orf48	-2	-0.714955	7.98967	-2	-2	7.99429
commonly_responsive	C16orf91	4.39268	4.39194	5.46185	4.33768	4.51927	4.48816
commonly_responsive	C17orf48	2.89224	2.76807	4.13313	2.81723	2.71109	3.16589
commonly_responsive	C17orf67	0.247816	-0.0493274	1.04508	-0.977557	-0.0991848	1.34758
commonly_responsive	C19orf12	3.39234	3.60832	4.95806	3.47992	3.62389	4.64227
commonly_responsive	C19orf66	3.78134	3.70332	6.43041	3.44282	3.40627	6.41267
commonly_responsive	C1orf201	2.64793	2.74635	3.24222	2.22872	2.29255	2.6508
commonly_responsive	C1orf38	1.97173	1.69666	4.85777	1.90431	1.91026	5.21822
commonly_responsive	C1QTNF1	-0.346604	-0.147533	6.15086	0.0356829	-0.0541856	5.73539
commonly_responsive	C1R	0.660324	0.658121	7.3966	1.10123	0.723766	6.97159
commonly_responsive	C1RL	2.90229	3.14032	4.66472	3.02421	2.94082	4.732
commonly_responsive	C1S	-1.19446	-0.440948	6.60602	-1.70173	-1.16576	6.0331
commonly_responsive	C20orf118	-2	-2	0.625255	-2	-2	1.28068
commonly_responsive	C20orf24	6.70346	7.34199	8.1933	6.41818	6.55604	7.19521
commonly_responsive	C21orf91	0.763955	1.44776	3.92747	1.53774	0.818662	3.01465
commonly_responsive	C2CD4B	1.9574	1.88008	3.58545	2.95043	1.35232	3.5046
commonly_responsive	C2orf42	2.54918	1.99619	2.8609	1.89119	2.49221	2.76289
commonly_responsive	C3	-1.34812	-0.267287	3.72562	-1.62995	-1.44965	3.53758
commonly_responsive	C3orf52	1.99502	1.6206	3.22944	2.08308	1.51297	3.14385
commonly_responsive	C5orf56	0.676876	0.636328	4.63763	0.678675	1.36536	4.27158
commonly_responsive	C8orf4	3.67291	3.75586	5.9933	7.10029	3.94355	6.18686
commonly_responsive	C9orf156	2.75607	2.92088	3.47904	2.75342	2.9659	3.35289
commonly_responsive	C9orf64	2.31594	2.12007	3.5137	2.05957	2.00365	3.28626
commonly_responsive	C9orf72	1.55316	2.07524	2.99418	2.64613	1.88567	1.99556
commonly_responsive	C9orf91	1.51386	1.75315	2.49165	1.76018	1.5557	2.17889
commonly_responsive	CAB39	4.77986	4.5742	5.85488	4.9557	4.78483	5.9746
commonly_responsive	CABP4	-0.403039	0.371908	1.64501	0.437597	0.150825	2.22202
commonly_responsive	CACNA2D4	-1.22742	0.0242257	1.4589	-1.20146	-1.50984	0.283276
commonly_responsive	CALCOCO2	5.59892	5.64473	7.29383	5.5818	5.54017	6.9479
commonly_responsive	CASP10	3.51023	3.97197	4.58177	3.34139	3.20714	4.43393
commonly_responsive	CASP4	6.8343	6.75826	7.93797	6.83759	6.59473	7.81929
commonly_responsive	CASP7	5.04765	5.5172	6.22354	5.02313	4.88445	6.11796
commonly_responsive	CASP8	3.17624	2.8444	4.20412	2.59091	2.37507	3.8058
commonly_responsive	CASZ1	-0.0952466	0.202914	1.46425	0.36012	0.377306	2.69906
commonly_responsive	CBLN2	0.670682	-0.153083	5.98818	0.00620445	-0.418118	5.57381
commonly_responsive	CBLN3	-0.0737624	-0.129677	2.62521	0.300581	0.460079	2.19684
commonly_responsive	CBR3	3.75628	4.34309	5.66873	3.70665	4.00655	4.86796
commonly_responsive	CCDC69	2.51653	2.50779	3.61838	2.43325	2.66275	3.70447
commonly_responsive	CCIN	0.044917	-1.53533	2.3767	-1.19063	-0.489196	1.51692
commonly_responsive	CCL2	7.01968	7.44815	12.2938	8.18782	6.21644	12.2057
commonly_responsive	CCL20	1.11687	0.64329	11.9794	0.416506	-1.31371	10.7312
commonly_responsive	CCL3L1	-2	-1.79835	6.29254	-2	-2	4.66585
commonly_responsive	CCL3L3	-2	0.637195	7.02664	-2	-2	6.28599
commonly_responsive	CCL4L1	-1.79676	1.15225	6.54805	-2	-2	6.23786
commonly_responsive	CCL5	-2	0.0476318	10.8187	-2	-2	9.40768
commonly_responsive	CCL7	-0.416798	-0.357289	3.08102	-1.60394	-2	2.837
commonly_responsive	CCL8	-2	-2	5.22324	-2	-2	5.25598
commonly_responsive	CCND3	5.78627	6.05671	7.04535	5.46061	5.73964	6.38842
commonly_responsive	CCR10	-2	-0.792303	1.17762	-0.839954	-0.272999	1.42662
commonly_responsive	CCRL1	1.99146	1.72347	3.66758	0.818259	0.264715	2.61923
commonly_responsive	CCRN4L	2.72082	1.57598	4.95402	3.54977	2.63405	6.35785
commonly_responsive	CD164	6.83444	7.01857	8.45469	6.63282	6.74817	7.9097
commonly_responsive	CD274	4.57484	3.88324	5.30086	4.06146	3.98729	5.66557
commonly_responsive	CD38	-2	-2	5.62464	-2	-2	4.14817
commonly_responsive	CD40	3.85817	4.36125	5.58437	3.81158	3.41973	5.22965
commonly_responsive	CD44	6.4122	6.25606	7.47273	6.47916	6.84437	8.44905
commonly_responsive	CD58	3.26774	3.39862	4.81205	3.67031	3.20464	3.98852
commonly_responsive	CD68	4.15618	3.72876	6.92647	3.68532	4.00994	6.88756
commonly_responsive	CD74	-1.30302	1.32171	4.6478	-1.84704	-0.785692	3.84987
commonly_responsive	CD79B	1.07918	-0.123155	3.03145	-0.295028	1.15924	2.53574
commonly_responsive	CD82	3.40797	3.57679	5.29393	3.25485	3.77341	5.29132
commonly_responsive	CD83	-1.76744	-1.5288	0.258468	-0.290688	-2	0.667402
commonly_responsive	CD9	9.67593	9.99624	10.8031	9.79818	9.86508	10.3214
commonly_responsive	CDC14A	1.91925	1.86883	2.58513	2.18542	1.87301	2.26892
commonly_responsive	CDC42EP2	4.63732	4.25398	5.82923	4.79774	4.66877	5.8145
commonly_responsive	CDC73	3.7081	3.79113	4.41752	3.69021	3.60241	4.15302
commonly_responsive	CDH11	5.38418	4.96415	5.88095	4.76973	4.93968	5.96569
commonly_responsive	CDK6	1.78194	1.95449	3.53464	2.27255	1.75981	3.64006
commonly_responsive	CDKN2A	2.64868	2.37082	4.97206	1.39018	2.24162	3.57823
commonly_responsive	CDKN2B	0.348608	0.243248	2.96881	0.294609	0.778604	2.59835
commonly_responsive	CDV3	7.35022	6.92164	7.88077	7.24342	7.15005	8.32558
commonly_responsive	CEACAM1	0.528967	0.842086	3.6654	0.654799	0.365604	3.95956
commonly_responsive	CEBPB	2.2687	2.5274	3.79211	2.25659	2.40408	3.96764
commonly_responsive	CEBPD	0.00470273	-0.409333	4.98567	0.272202	0.784934	5.71148
commonly_responsive	CEP57L1	3.84998	3.74322	4.0754	3.6738	4.02249	4.21697
commonly_responsive	CFB	-0.198955	0.0735135	8.00243	-0.102874	-0.318304	7.3243
commonly_responsive	CFLAR	6.63206	6.40373	9.12125	6.71255	6.39233	8.79918
commonly_responsive	CHAC1	1.15885	2.08461	3.86464	3.26259	1.60828	2.88491
commonly_responsive	CHEK2	4.07351	4.10021	4.99591	3.86854	3.71943	4.47569
commonly_responsive	CHMP5	5.9233	6.21237	7.7549	5.83425	5.75463	7.06858
commonly_responsive	CHRNB1	2.27977	2.18971	3.8097	2.17828	2.41543	3.38066
commonly_responsive	CIR1	3.79323	3.79652	4.72486	3.98105	3.79966	4.60819
commonly_responsive	CITED4	1.68881	0.801288	4.25809	1.33719	2.17186	3.8984
commonly_responsive	CLCF1	1.53037	1.06374	2.13358	1.53166	1.35692	2.35995
commonly_responsive	CLDN1	-1.27271	-0.48978	4.72975	-1.5815	-2	3.00511
commonly_responsive	CLDN14	1.61603	1.17447	5.6365	1.0861	0.586343	4.74031
commonly_responsive	CLEC1A	4.41854	3.99788	5.23859	4.23206	4.07497	4.52067
commonly_responsive	CLEC2D	-0.212069	-0.0162759	2.2176	-0.148403	-0.810396	1.8758
commonly_responsive	CLIC2	1.02198	-0.00102052	3.14559	0.622848	-0.434436	2.58167
commonly_responsive	CMAS	5.13586	5.08986	5.73494	5.05857	5.15261	5.4709
commonly_responsive	CMPK2	-1.8966	-2	7.28611	0.664897	-2	7.07198
commonly_responsive	CNDP2	6.2501	6.01623	8.11372	5.9546	6.2307	7.84137
commonly_responsive	CNKSR3	1.64139	2.08258	5.24149	2.04775	1.68626	4.73212
commonly_responsive	CNP	5.44393	5.43949	7.04194	5.34944	5.60335	7.4635
commonly_responsive	CNTNAP1	3.40892	2.78267	4.42964	3.89856	3.56421	5.30388
commonly_responsive	COL16A1	0.0636725	0.912303	1.91373	-0.263046	-0.065343	2.02282
commonly_responsive	COL8A1	7.91075	7.43655	9.00632	6.90639	6.81681	8.46325
commonly_responsive	COMMD5	3.93803	4.40338	5.09656	3.87054	4.22396	4.46421
commonly_responsive	COQ10B	3.80209	4.12313	4.95587	4.10662	3.53046	4.42058
commonly_responsive	CPAMD8	-0.449248	0.145802	2.17873	-0.0120526	-0.323138	1.62821
commonly_responsive	CPEB2	2.01408	1.62426	2.89391	2.35982	1.73346	3.21953
commonly_responsive	CPEB3	-0.607331	-1.1363	0.430557	-1.06194	-0.826954	0.752457
commonly_responsive	CPEB4	2.35824	2.58982	3.22233	3.22389	2.62348	3.16282
commonly_responsive	CPED1	-1.21139	0.448435	1.36482	-1.56918	-0.924405	1.30173
commonly_responsive	CR1L	-2	-2	3.12734	-2	-2	2.67934
commonly_responsive	CREBRF	0.864679	1.06489	3.07521	2.52717	0.53907	2.14171
commonly_responsive	CSF1	3.01405	3.04225	7.1673	3.50442	2.91227	7.11671
commonly_responsive	CSF2	-2	-2	9.41627	1.82565	-2	9.52373
commonly_responsive	CSF2RB	3.85701	3.47965	5.44724	3.74762	3.55018	5.83092
commonly_responsive	CSF3	0.439479	-1.51171	8.2354	0.800015	1.47664	9.4596
commonly_responsive	CSRNP1	3.07896	2.8836	4.22698	4.98832	2.7755	4.23961
commonly_responsive	CTD-2267D19.3	1.13749	1.5689	1.59454	0.469136	0.412209	1.96945
commonly_responsive	CTHRC1	4.70229	4.72282	8.10046	4.67575	4.61742	7.62587
commonly_responsive	CTNNBL1	5.11575	4.94455	5.84479	5.04573	5.07843	6.02699
commonly_responsive	CTSK	1.92542	2.19573	3.18596	2.10997	1.60614	2.89851
commonly_responsive	CTSL1	7.25105	7.08203	8.00237	6.92631	6.99436	8.10249
commonly_responsive	CTSO	1.41202	1.53088	3.48551	2.30484	1.70241	3.61164
commonly_responsive	CTSS	2.29521	2.73877	8.29392	2.56914	1.93822	8.34363
commonly_responsive	CX3CL1	-1.76355	-2	8.29341	-2	-2	8.40217
commonly_responsive	CXCL1	6.69914	3.82248	11.0453	6.41525	5.50696	11.1457
commonly_responsive	CXCL10	-2	-0.878471	12.5971	-2	-2	11.9125
commonly_responsive	CXCL11	-0.905926	0.124499	11.4148	-1.22088	-0.810775	10.4387
commonly_responsive	CXCL16	2.80282	1.89147	4.65861	2.08786	1.61497	4.11163
commonly_responsive	CXCL2	2.02152	0.80939	7.82389	3.2961	1.40942	8.2871
commonly_responsive	CXCL3	0.860549	-1.36088	8.32536	1.56194	-0.564826	7.64898
commonly_responsive	CXCL5	-2	-2	5.81285	-2	-2	5.64066
commonly_responsive	CXCL6	0.400725	0.146665	8.14581	0.473412	0.941059	7.91651
commonly_responsive	CXCR7	4.96716	4.94568	8.2315	5.43756	3.72901	7.77364
commonly_responsive	CXorf38	2.60215	2.44749	3.88732	2.65297	2.77457	3.55148
commonly_responsive	CYB5R2	2.12346	2.19694	5.02858	2.82829	2.09958	5.28284
commonly_responsive	CYB5R4	3.16667	3.28217	3.89296	3.34235	3.30675	3.46918
commonly_responsive	CYBA	6.12953	6.89477	7.25395	4.50141	5.0294	6.28166
commonly_responsive	CYBRD1	3.90083	3.98454	4.87101	3.4906	3.26198	4.01241
commonly_responsive	CYLD	2.80769	3.27128	5.41725	3.44029	2.91269	5.01612
commonly_responsive	CYP2J2	-2	-2	1.75715	-2	-2	2.15209
commonly_responsive	CYP4V2	-0.459448	0.16173	0.847133	0.53656	0.53533	1.87076
commonly_responsive	CYTH1	4.80205	4.19094	5.47698	4.78897	4.64793	5.96208
commonly_responsive	DARC	-0.205658	-1.17059	6.31991	-1.72661	-1.37718	3.52535
commonly_responsive	DCUN1D1	4.01921	3.91993	4.56515	3.9439	3.79305	4.03025
commonly_responsive	DCUN1D3	3.18869	3.79825	3.76887	3.24871	3.32668	4.18709
commonly_responsive	DCUN1D5	6.01017	6.2361	6.85395	5.92312	5.94024	6.04047
commonly_responsive	DDIT3	3.92317	2.92592	6.13271	3.91665	3.49557	4.9941
commonly_responsive	DDX58	3.51674	3.38105	9.32318	3.22126	3.17589	9.03713
commonly_responsive	DDX60	1.56135	1.9766	5.34435	1.59014	1.42194	5.43575
commonly_responsive	DDX60L	3.44419	3.46237	6.56895	3.10871	2.84194	6.46625
commonly_responsive	DECR1	5.73595	5.82334	6.93496	5.93663	5.62415	6.32772
commonly_responsive	DENND2D	-2	-1.75745	2.75025	-2	-2	1.83172
commonly_responsive	DENND5A	5.68394	5.36591	6.71383	5.63389	5.50973	7.18345
commonly_responsive	DESI1	4.99329	4.65055	5.78155	4.99831	5.08334	5.51831
commonly_responsive	DGKG	-2	-2	1.49266	-2	-2	0.727017
commonly_responsive	DHRSX	3.75938	3.87807	4.97507	3.85176	4.00281	4.36563
commonly_responsive	DHX58	1.21366	0.475367	6.62124	1.24455	1.07568	6.40803
commonly_responsive	DLL1	-0.869849	-0.343404	1.6847	-0.845418	-0.982827	2.07415
commonly_responsive	DMD	2.56821	2.56723	3.84326	2.53659	2.24742	3.2129
commonly_responsive	DNAJA1	7.54707	7.75883	8.67723	7.65978	7.772	8.66951
commonly_responsive	DNAJB5	3.6474	3.40242	4.58872	3.02848	3.27638	4.25888
commonly_responsive	DNAJB9	3.27457	3.73908	6.12402	3.89574	3.37441	4.96095
commonly_responsive	DNAJC1	4.47883	4.57065	5.7973	4.38376	4.34641	5.40039
commonly_responsive	DNAJC27	-0.131616	0.317529	0.481403	-0.0581226	-0.294033	0.46757
commonly_responsive	DNER	-2	-2	2.91594	-2	-2	1.23556
commonly_responsive	DNPEP	4.51054	5.09095	6.38685	4.75237	4.91498	6.01959
commonly_responsive	DRAM1	4.41549	4.73506	6.65014	4.82914	4.56601	6.20881
commonly_responsive	DRAP1	7.47533	7.46187	8.47097	7.28711	7.37231	7.98608
commonly_responsive	DSE	3.10764	3.1773	4.73614	3.15719	3.05043	5.04916
commonly_responsive	DSP	-2	-2	0.408019	-2	-2	2.11109
commonly_responsive	DTX3L	2.42784	2.81766	5.92834	2.44255	2.54787	6.20001
commonly_responsive	DTX4	-2	-2	-0.0601905	-2	-2	0.204001
commonly_responsive	DUSP16	2.30765	2.83679	4.55693	2.40712	2.27299	4.51241
commonly_responsive	DUSP5	3.52188	2.38201	5.5734	5.45699	2.81509	4.89391
commonly_responsive	EBI3	-1.62817	-2	7.31342	-2	-2	6.97287
commonly_responsive	EFNB1	3.37243	2.9584	5.14708	2.98127	3.63023	5.25018
commonly_responsive	EFTUD1	3.73231	3.56519	4.63695	3.77976	3.78931	4.87499
commonly_responsive	EHD1	5.78615	5.76638	6.52032	5.7463	6.29542	7.13318
commonly_responsive	EID3	-0.311742	-1.50404	1.44491	0.303754	-0.43261	0.815954
commonly_responsive	EIF2AK2	3.67218	3.3308	6.03982	4.00475	3.76158	6.41114
commonly_responsive	EIF2C3	2.00339	1.91897	2.8485	2.45519	2.30687	2.83146
commonly_responsive	ELF1	4.85749	5.07605	6.52335	5.23279	4.60866	6.24883
commonly_responsive	ELL2	3.79736	3.73913	4.78198	4.3288	3.81283	4.77082
commonly_responsive	ELOVL7	-2	-2	0.820157	-2	-2	0.727765
commonly_responsive	EML2	3.80607	3.23458	5.26359	3.60952	3.6512	5.30013
commonly_responsive	EMP3	6.93609	6.99018	9.0002	6.87967	6.99648	8.56481
commonly_responsive	ENKUR	-1.67672	-2	1.34602	-1.75427	-0.90696	0.883154
commonly_responsive	EPSTI1	-0.600392	0.102621	7.5627	-0.635484	-2	7.2534
commonly_responsive	ERAP1	4.84184	4.38176	5.95162	4.83207	4.65589	6.60942
commonly_responsive	ERAP2	3.76522	2.98031	5.17601	5.13042	4.956	6.48513
commonly_responsive	ERLEC1	5.28583	5.31883	6.46611	5.30833	5.12813	5.92459
commonly_responsive	ERO1LB	0.977276	0.502414	2.91565	0.832201	0.76886	1.85923
commonly_responsive	ERP44	4.2252	4.26295	5.46881	4.29669	4.00412	5.12986
commonly_responsive	ETS1	5.6058	5.39527	7.33469	5.6457	5.16406	7.42653
commonly_responsive	ETS2	4.88483	4.90921	5.17699	4.17394	4.38221	5.23819
commonly_responsive	ETV7	-2	-1.74184	4.86686	-1.78971	-2	4.86061
commonly_responsive	F2RL1	4.09312	4.1978	6.13304	4.80988	4.44315	5.98268
commonly_responsive	F2RL3	-0.460126	-1.10211	3.56571	-0.813744	-1.19978	2.56025
commonly_responsive	FAM101A	5.27666	4.59059	6.58119	3.89863	3.98064	6.80883
commonly_responsive	FAM122C	0.868855	0.799382	2.8427	0.536052	-0.258401	2.18966
commonly_responsive	FAM129A	-2	-2	1.09828	-0.223616	0.0712186	1.91786
commonly_responsive	FAM135A	1.2766	1.47136	2.39338	1.35959	1.21152	1.57471
commonly_responsive	FAM177A1	4.94217	5.14411	6.3981	5.04815	4.98065	5.70658
commonly_responsive	FAM18B1	4.74306	4.52115	6.04332	4.72957	4.59572	5.44947
commonly_responsive	FAM18B2-CDRT4	2.38609	2.2978	3.06167	2.42664	2.30647	2.8331
commonly_responsive	FAM26E	1.6666	2.21515	3.43186	1.69483	1.76129	2.84843
commonly_responsive	FAM26F	-2	-2	1.7153	-2	-2	0.786904
commonly_responsive	FAM46A	0.0344668	1.35719	3.38644	0.699456	1.07538	3.33114
commonly_responsive	FAM47E	-0.998589	-2	1.69065	-0.909055	-2	1.26216
commonly_responsive	FAM59A	-1.46981	-1.23781	0.374735	-0.603982	-0.737515	1.08791
commonly_responsive	FASTKD2	4.62933	4.38425	5.17032	4.59148	4.43262	4.66622
commonly_responsive	FBXO6	0.819362	0.757833	5.45513	0.743452	0.501016	4.87377
commonly_responsive	FCGR2A	-2	-1.33432	0.490461	-1.66361	-1.70558	1.44163
commonly_responsive	FEM1C	2.56528	2.64815	4.08084	3.0439	2.56136	3.46969
commonly_responsive	FERMT3	5.84913	5.57105	6.32829	5.7329	6.07461	6.82736
commonly_responsive	FGF2	2.65798	2.75821	5.10846	2.66075	2.40494	5.1369
commonly_responsive	FGF5	0.493087	1.25187	2.73342	0.895812	0.704683	3.22825
commonly_responsive	FICD	1.66366	1.24526	2.1616	1.43505	1.50387	2.76226
commonly_responsive	FKBP5	5.80962	5.76329	6.98613	5.59013	5.60565	6.53585
commonly_responsive	FLT3LG	1.84695	1.54503	3.97046	1.24355	1.88604	3.8191
commonly_responsive	FMNL1	-0.827547	-1.80175	2.94297	-0.61332	-0.861458	2.78272
commonly_responsive	FMR1	3.75668	3.03097	4.1525	3.78488	3.59629	4.74848
commonly_responsive	FNDC3A	4.63658	4.343	5.93802	4.67864	4.54512	6.06507
commonly_responsive	FOXO3	2.17741	2.17242	3.36554	2.02806	1.93505	3.20962
commonly_responsive	FRMD6	5.41899	5.63423	6.69417	5.60678	5.28172	6.58084
commonly_responsive	FRS2	2.34434	2.4292	3.53722	2.93982	2.36512	3.33576
commonly_responsive	FSD1L	0.231521	0.305183	1.19127	0.729786	0.893401	1.2275
commonly_responsive	FST	6.60518	6.51977	8.63477	6.4418	6.49022	9.00383
commonly_responsive	FSTL3	3.84677	3.19741	5.45821	4.48762	4.32357	4.46656
commonly_responsive	FTH1	11.6224	11.1959	11.8467	10.9777	11.0674	12.4912
commonly_responsive	FTSJD2	4.2766	4.4105	5.71184	4.29318	4.36315	5.67789
commonly_responsive	FUNDC1	3.78525	3.73634	4.27863	3.93828	3.6135	3.80838
commonly_responsive	FUT4	0.751882	0.739907	1.67242	1.19584	1.22172	1.90618
commonly_responsive	FXYD2	-1.34274	-0.28876	2.37343	-1.78295	-0.112399	1.54005
commonly_responsive	FXYD6	-1.25976	-1.82085	4.74523	1.66067	0.534567	4.72631
commonly_responsive	FYTTD1	4.74798	5.2871	6.84604	4.98072	4.78309	6.13605
commonly_responsive	FZD5	-0.71158	-1.02306	0.803936	-0.43091	-0.801344	1.02674
commonly_responsive	FZD6	4.53252	4.59769	6.02748	4.91974	4.71458	5.73265
commonly_responsive	G0S2	3.04099	3.40838	6.96705	-1.25479	1.38039	4.95918
commonly_responsive	GALNT12	-0.95888	-1.19472	0.689164	-0.910715	-0.303961	1.08667
commonly_responsive	GALNT4	1.86187	2.12403	3.03219	2.01784	1.44492	2.89888
commonly_responsive	GALNTL2	-0.128423	0.0603097	2.68824	-0.500066	-0.776737	1.11557
commonly_responsive	GANC	3.10283	3.04431	4.71168	2.7917	2.93513	4.43414
commonly_responsive	GARS	6.79969	6.96429	7.53904	6.98746	6.95596	7.33198
commonly_responsive	GBP1	3.81679	3.96529	8.41866	4.09899	3.65911	8.45846
commonly_responsive	GBP2	4.21879	4.36397	6.19752	4.72294	3.90018	5.98238
commonly_responsive	GBP3	4.32572	4.16001	7.04896	4.2789	4.32544	6.94735
commonly_responsive	GBP4	0.275649	1.01883	6.40972	2.25993	1.75991	6.77698
commonly_responsive	GBP5	-2	-0.206741	4.39983	-2	-2	4.35382
commonly_responsive	GCH1	1.24569	2.05395	7.2759	1.26493	0.968284	6.45719
commonly_responsive	GCKR	1.78522	0.234128	4.64145	1.37425	2.45818	3.50333
commonly_responsive	GCNT4	-2	-2	-0.0309138	-2	-2	0.610068
commonly_responsive	GDAP1	0.976806	0.908401	1.95442	0.927497	0.920014	1.68787
commonly_responsive	GDAP2	2.42241	2.18298	3.03886	2.57479	2.57221	2.85247
commonly_responsive	GFPT2	1.88357	2.31504	5.04001	2.76659	2.77496	5.36427
commonly_responsive	GHDC	2.07616	2.90694	2.68964	2.21864	2.27914	3.28557
commonly_responsive	GIN1	1.31445	1.81164	1.95339	1.14387	1.9912	1.07271
commonly_responsive	GJA1	7.31173	7.19173	7.92728	7.78885	7.44664	7.87889
commonly_responsive	GK	2.17325	2.44228	2.91971	2.468	2.10592	3.75162
commonly_responsive	GLIPR1	5.64244	5.6575	7.16095	6.11046	5.77766	6.1715
commonly_responsive	GLRX2	4.57145	4.91828	5.56904	4.48278	4.38528	4.52243
commonly_responsive	GMPR	4.61596	5.04671	7.63553	4.47851	4.36607	7.04477
commonly_responsive	GNA13	3.93	4.15442	5.10959	4.22329	4.099	4.67767
commonly_responsive	GNB4	4.84193	4.79883	5.5742	4.97338	4.72295	5.26637
commonly_responsive	GNG5	7.67257	7.87758	8.714	7.79288	7.69463	8.53163
commonly_responsive	GOLM1	6.60871	6.23362	7.9094	6.49232	6.51274	8.2367
commonly_responsive	GORAB	1.98285	1.96528	2.84847	2.10337	2.35495	2.64696
commonly_responsive	GPBP1	4.61766	4.56019	5.6534	4.79087	4.57887	5.57763
commonly_responsive	GPR137	3.64737	3.71803	4.31487	3.47086	3.79355	4.24027
commonly_responsive	GPR180	1.98063	2.1332	3.11342	1.83847	1.9968	2.74672
commonly_responsive	GPR68	-1.75923	-2	1.27854	-1.62347	-2	1.15137
commonly_responsive	GPRC5B	3.2279	3.71643	6.36174	3.54096	2.95121	5.24088
commonly_responsive	GPSM3	3.7796	3.71607	4.15204	3.70688	3.69202	4.56436
commonly_responsive	GRAMD3	0.0848739	0.684135	2.32641	1.83451	0.713866	2.40947
commonly_responsive	GRB10	5.87154	5.56244	6.63406	5.66863	5.87277	7.08525
commonly_responsive	GRINA	5.62352	5.44458	6.73273	5.65828	5.60294	7.34852
commonly_responsive	GRPEL2	3.29164	2.85263	4.51031	3.32432	3.8181	3.80872
commonly_responsive	GSDMD	4.82874	5.29131	6.46525	5.20447	5.21367	6.7482
commonly_responsive	GTF2B	4.36575	4.45585	5.94437	4.42386	4.32514	5.46474
commonly_responsive	GTF2H2	2.81099	3.30651	3.40551	3.64414	3.74543	3.59568
commonly_responsive	GTF2IRD2	2.45482	2.26597	2.90436	2.20432	2.94407	3.04313
commonly_responsive	GTPBP1	3.73609	3.63415	5.21296	3.79048	3.76079	5.64372
commonly_responsive	GTPBP2	5.13618	4.44909	6.17066	4.75326	4.81399	6.03083
commonly_responsive	H1F0	5.55645	5.68667	7.25246	5.73829	5.84125	7.44268
commonly_responsive	H3F3B	9.15124	9.41294	10.368	8.9545	9.21656	9.94669
commonly_responsive	HAPLN3	3.95349	4.21143	6.04682	2.97095	3.24245	5.33455
commonly_responsive	HCCS	5.03788	5.32203	6.12994	5.18388	5.00024	5.44127
commonly_responsive	HDAC9	1.47322	2.10172	3.55343	2.88742	1.65337	3.38512
commonly_responsive	HDX	1.33895	1.47486	3.38012	1.42081	1.43802	2.91147
commonly_responsive	HERC5	-1.87962	-0.588701	5.90536	-1.19018	-2	5.7567
commonly_responsive	HERC6	1.11768	0.624793	6.87409	1.32077	0.541597	7.08851
commonly_responsive	HES4	1.99024	2.16368	4.18623	2.05292	1.08144	4.22635
commonly_responsive	HEXDC	2.51733	1.99747	3.86081	2.22177	2.35306	3.7036
commonly_responsive	HGF	-1.4679	-2	0.732716	-2	-2	0.271743
commonly_responsive	HIAT1	4.56647	4.96238	6.07064	4.7919	4.65668	5.69154
commonly_responsive	HIF1A	6.62738	7.02589	7.69528	6.88984	6.92016	7.73438
commonly_responsive	HINT3	2.37226	2.70788	3.47789	2.51612	2.27851	3.15221
commonly_responsive	HIST1H2BK	4.43735	3.99757	5.13271	3.52257	3.79057	4.51999
commonly_responsive	HIST2H2AA3	0.8683	-0.640207	4.5538	0.296295	0.474495	3.42001
commonly_responsive	HIST2H2AA4	3.09203	3.85317	7.9258	2.10898	2.6904	6.9133
commonly_responsive	HIVEP2	0.312111	-0.347323	2.19138	0.597754	0.341998	3.30262
commonly_responsive	HLA-A	7.11731	6.68824	10.0428	6.20047	6.12094	9.43769
commonly_responsive	HLA-B	4.68908	3.24789	9.69425	4.8612	4.32967	10.3207
commonly_responsive	HLA-E	7.67593	7.62888	9.82522	7.45405	7.29583	9.64922
commonly_responsive	HLA-F	1.27199	0.770624	8.17059	0.823222	0.683166	7.73827
commonly_responsive	HMOX1	6.14662	5.80345	7.12023	5.74746	5.50396	6.49835
commonly_responsive	HOMER1	1.19549	0.342483	1.66249	1.28429	1.67512	1.68761
commonly_responsive	HPSE	3.10368	2.64155	4.69795	2.68973	2.74068	4.8894
commonly_responsive	HRH1	3.73627	3.29037	4.30108	3.44725	3.38924	4.35414
commonly_responsive	HSD11B1	-2	-2	3.85593	-2	-2	2.30335
commonly_responsive	HSH2D	-2	-2	2.74029	-2	-2	2.25231
commonly_responsive	HSPA12B	2.0626	2.07812	3.83816	1.14933	1.56122	3.62359
commonly_responsive	HSPB11	5.1198	5.44433	6.17154	5.29456	5.05213	5.36215
commonly_responsive	HSPB8	3.5814	4.17178	4.82316	3.61637	3.58942	4.60564
commonly_responsive	HTATIP2	5.917	6.51475	7.10724	5.91092	5.88388	6.43181
commonly_responsive	ICAM1	3.7832	2.86313	10.1689	5.52469	2.84918	10.3918
commonly_responsive	ICOSLG	1.29757	0.382352	5.38339	1.76502	1.25339	5.88585
commonly_responsive	IDO1	-2	0.242506	6.46828	-2	-2	5.424
commonly_responsive	IER5	3.73027	4.31914	5.0644	3.53158	3.95925	4.79147
commonly_responsive	IFI16	7.04081	6.63002	8.10499	6.87871	6.65306	8.3832
commonly_responsive	IFI27	6.33094	6.93348	11.7741	6.93615	6.52486	11.2815
commonly_responsive	IFI27L1	3.44376	3.84888	4.69111	3.97144	3.85688	4.57451
commonly_responsive	IFI27L2	5.30882	6.23809	6.89332	5.51062	5.59478	6.12641
commonly_responsive	IFI30	-2	1.09304	8.03103	-2	-1.84914	7.72012
commonly_responsive	IFI35	3.45407	3.85786	9.70007	3.26047	3.41606	8.76991
commonly_responsive	IFI44	3.59843	4.03008	8.78118	4.12259	3.94486	8.64729
commonly_responsive	IFI44L	0.792652	1.63468	8.01951	0.425422	-0.453022	7.98927
commonly_responsive	IFI6	4.36861	4.23169	10.6486	4.08622	3.76058	11.5432
commonly_responsive	IFIH1	1.11954	1.50184	7.60338	1.5561	0.944923	7.59972
commonly_responsive	IFIT1	0.182235	0.0631953	10.7668	0.0646377	-0.748054	9.90484
commonly_responsive	IFIT2	-0.928361	0.197751	8.65131	-0.626651	-1.51317	8.4457
commonly_responsive	IFIT3	1.32099	1.29906	9.69695	1.86106	0.982438	9.77164
commonly_responsive	IFIT5	2.14267	2.10566	6.49199	2.75364	2.68715	6.30899
commonly_responsive	IFITM1	2.7387	3.4159	10.896	2.33978	1.48058	10.8024
commonly_responsive	IFITM2	8.57006	8.50504	9.61196	8.6162	8.81017	9.73553
commonly_responsive	IFITM3	8.81117	8.76356	11.0928	8.51181	8.59803	11.2626
commonly_responsive	IFNGR2	5.38942	5.27485	6.74281	5.2649	5.11127	6.38726
commonly_responsive	IGFBP6	3.03046	3.9131	6.21678	2.82428	3.27127	5.07774
commonly_responsive	IGSF8	2.04538	2.452	3.5106	2.40392	2.46298	4.00293
commonly_responsive	IKBKE	3.65529	3.99216	5.24216	3.15133	3.18576	5.22947
commonly_responsive	IL12A	-0.312124	-0.213659	1.97111	-0.604774	-1.27407	2.40052
commonly_responsive	IL15	0.86877	0.644292	3.28318	1.31039	0.74783	2.69676
commonly_responsive	IL15RA	4.74023	3.86773	7.45844	4.3239	4.11004	7.10804
commonly_responsive	IL18BP	2.47601	0.973367	6.36514	2.24004	2.6215	6.54731
commonly_responsive	IL18R1	1.97149	1.66173	5.00895	1.66134	1.62858	4.19777
commonly_responsive	IL1A	-1.65602	-2	4.60176	0.649369	-0.659967	3.76573
commonly_responsive	IL1B	0.740666	1.34933	4.84363	-2	-2	5.11252
commonly_responsive	IL1R1	2.50206	2.18686	4.05927	2.46165	1.99484	3.63275
commonly_responsive	IL1RL1	7.49402	6.4421	9.23131	7.90971	8.03526	8.65579
commonly_responsive	IL2RG	-2	-0.972359	0.817321	-2	-2	0.349588
commonly_responsive	IL32	7.403	6.80498	9.92572	7.52218	7.08821	9.80497
commonly_responsive	IL34	-2	-0.833932	2.84894	-1.27631	-1.14883	1.45253
commonly_responsive	IL3RA	3.49347	3.45186	4.53618	3.26567	2.55125	4.32581
commonly_responsive	IL4I1	1.31196	2.2411	7.02148	2.32306	1.36403	6.99202
commonly_responsive	IL6	3.9134	2.71915	10.3107	5.35145	3.38641	11.2197
commonly_responsive	IL7	-2	-2	3.41044	-2	-1.83015	2.50625
commonly_responsive	IL7R	2.27981	0.688441	7.65534	1.41763	1.57463	7.44334
commonly_responsive	IL8	5.4291	5.1588	13.1838	6.13257	5.03087	12.415
commonly_responsive	IMPA1	4.68428	4.68339	6.008	4.79655	4.58104	5.26315
commonly_responsive	INTS12	4.221	4.162	4.80144	4.27589	4.03659	4.46827
commonly_responsive	IQCK	2.519	2.41332	3.85953	2.72616	2.78083	3.54327
commonly_responsive	IQSEC2	1.03276	1.61984	1.7971	1.33818	1.18326	2.03676
commonly_responsive	IRAK2	2.30973	2.31684	5.79605	2.72487	2.15634	6.14239
commonly_responsive	IRAK3	1.6884	1.53696	4.23438	2.05088	1.9178	3.99401
commonly_responsive	IRF1	3.27628	3.47547	7.2755	4.09509	3.60273	7.62742
commonly_responsive	IRF2	3.47699	3.69512	5.67457	3.46803	3.47078	5.22086
commonly_responsive	IRF7	2.25497	2.0927	6.82686	2.23885	2.06938	7.00944
commonly_responsive	IRF9	3.61271	3.82345	6.05399	3.43534	3.69572	5.79442
commonly_responsive	ISG15	5.50008	6.4385	13.1235	5.16616	5.41131	12.0303
commonly_responsive	ISG20	2.01091	2.42299	10.5653	2.11361	1.98089	9.71072
commonly_responsive	ITGB8	0.987111	1.10403	3.33374	0.552522	0.0857721	2.37077
commonly_responsive	JAK2	2.13316	1.80744	4.24412	2.34534	1.68168	4.4215
commonly_responsive	JAK3	0.0153718	-0.487392	2.46781	-0.387636	-0.516521	2.4784
commonly_responsive	JDP2	1.29131	1.46298	3.19228	2.52002	1.92411	2.98464
commonly_responsive	JHDM1D	0.615195	0.722055	3.76268	2.4202	0.597789	3.329
commonly_responsive	JUNB	3.25677	2.89686	5.65457	6.18774	2.96951	6.22918
commonly_responsive	KANK3	2.55996	2.25083	2.97764	2.17349	2.20586	3.68381
commonly_responsive	KCNT2	-2	-2	0.124591	-2	-2	0.0412299
commonly_responsive	KCTD11	1.3475	1.67436	1.51569	1.24126	1.48317	2.29734
commonly_responsive	KCTD14	-0.334748	0.230135	1.87817	-0.394346	-0.333319	2.18257
commonly_responsive	KDM6A	2.29204	2.29371	3.63265	3.22808	2.72351	4.13239
commonly_responsive	KIAA0247	2.80375	2.82762	4.21819	3.24473	2.55697	4.45582
commonly_responsive	KIAA1609	3.69595	3.89902	4.46994	3.65968	3.87126	4.64043
commonly_responsive	KIF17	-0.920484	-1.12799	1.89825	-2	-2	0.707981
commonly_responsive	KIN	3.37611	3.01219	3.85398	3.26371	3.3252	3.47009
commonly_responsive	KLF10	4.41663	4.06361	5.25379	5.44455	4.28338	4.99085
commonly_responsive	KLF3	3.86127	3.41617	5.26307	4.75939	3.50648	5.0807
commonly_responsive	KLF4	1.22787	0.0872832	4.75549	3.55	0.0368171	4.84921
commonly_responsive	KLF6	6.20607	5.92803	7.19963	7.01387	6.06881	7.17316
commonly_responsive	KLHL28	1.39548	1.57904	2.16753	1.96321	1.33964	1.97912
commonly_responsive	KLK10	-2	-2	1.60567	-2	-2	0.47755
commonly_responsive	KPNA5	1.6268	1.33681	2.6137	1.6633	1.35732	2.19591
commonly_responsive	KYNU	-2	-1.05248	5.53594	-2	-2	5.23791
commonly_responsive	LACC1	1.07502	0.911117	2.64481	1.27818	0.881367	2.70589
commonly_responsive	LAMB3	2.60407	0.686073	4.24179	1.97796	2.16955	5.60418
commonly_responsive	LAMP3	2.49358	2.38292	6.67254	1.39472	1.06913	6.30582
commonly_responsive	LAP3	5.91988	6.14693	9.66004	5.93076	5.67548	9.18651
commonly_responsive	LARP6	3.59431	4.25992	5.25732	3.75105	3.87216	5.47728
commonly_responsive	LCN2	-2	-2	1.96624	-2	-2	0.601974
commonly_responsive	LGALS3	4.78161	5.26753	6.52336	4.87808	4.78528	5.74935
commonly_responsive	LGALS3BP	-0.236684	-0.498859	5.8994	-0.654294	-1.34972	6.3201
commonly_responsive	LGALS8	4.64773	4.83601	7.40581	5.28935	4.92997	7.16336
commonly_responsive	LGALS9	4.57403	4.38378	10.2102	5.13006	4.18901	9.99874
commonly_responsive	LGMN	5.92135	5.25743	7.91728	5.74468	5.64451	8.27517
commonly_responsive	LIG4	2.94941	2.88383	3.86165	3.00517	2.99919	3.36557
commonly_responsive	LIMD2	4.91468	4.94265	5.44026	4.68162	4.78241	5.93762
commonly_responsive	LIPA	4.97572	5.08626	5.90716	5.056	4.73803	5.53069
commonly_responsive	LIPG	5.45485	4.73663	7.11677	5.63707	5.7343	7.2217
commonly_responsive	LITAF	3.36797	3.92826	5.65213	4.49241	4.59919	5.757
commonly_responsive	LNPEP	3.07715	2.94791	4.38796	3.06124	2.78723	4.1736
commonly_responsive	LPHN2	4.77625	4.52603	5.07453	4.22428	4.09102	5.16735
commonly_responsive	LPXN	3.2362	2.34115	3.58759	2.25526	2.62447	3.37932
commonly_responsive	LRCH2	0.698363	0.963899	1.9381	0.941563	0.805322	1.53119
commonly_responsive	LRG1	-2	-2	1.60217	-2	-2	0.507267
commonly_responsive	LRIF1	2.87879	3.22313	3.98949	2.72723	2.88873	3.53678
commonly_responsive	LRIG3	3.85859	3.67727	4.95612	3.79542	3.52229	4.83598
commonly_responsive	LRRC1	2.13774	2.23397	3.21251	2.11849	1.70267	2.89325
commonly_responsive	LST1	0.621764	0.721212	4.24202	0.21009	-0.409215	3.18235
commonly_responsive	LTB	-1.34846	-1.74936	4.91151	-1.07279	-1.72158	5.02775
commonly_responsive	LY6E	5.77259	6.04389	9.62245	5.59563	5.87841	9.78853
commonly_responsive	LY75	2.50797	2.25837	3.05441	2.19416	1.92165	3.3474
commonly_responsive	LYPD6	0.255566	0.773765	4.71566	1.3355	1.013	4.76769
commonly_responsive	LYSMD2	2.97577	2.85666	4.95066	2.41761	2.44888	4.04845
commonly_responsive	MAMDC2	-0.709661	0.167756	1.1603	-0.394197	-1.15096	1.46025
commonly_responsive	MAP3K8	1.67648	1.60227	3.52082	4.05029	1.58234	3.88399
commonly_responsive	MAP4K3	2.97848	3.10975	3.77353	3.38255	2.871	3.11637
commonly_responsive	MAPK6	4.49406	4.63751	5.25871	4.95024	4.50919	4.87276
commonly_responsive	MASTL	3.42499	3.26717	4.04609	3.73565	3.48853	4.92538
commonly_responsive	MB21D1	1.05037	0.250342	2.43436	1.37396	1.66274	3.22217
commonly_responsive	MCF2L2	-1.45136	-2	0.883701	-1.78347	-2	0.302034
commonly_responsive	MCL1	6.56887	6.67315	7.6715	7.37443	6.6811	7.55724
commonly_responsive	MDGA1	-0.50315	-1.87814	1.01919	-2	-1.42458	0.615454
commonly_responsive	MEI1	0.252501	0.796759	2.99709	1.0197	-0.0199279	2.58867
commonly_responsive	MESDC1	4.1488	3.78271	5.56883	3.75816	4.24366	5.91081
commonly_responsive	MFSD12	4.78763	4.27839	5.29371	4.49503	4.91264	6.02216
commonly_responsive	MFSD2A	2.04645	1.61833	3.10883	2.30125	2.63545	2.9916
commonly_responsive	MFSD6	0.538787	0.978611	1.26545	0.571202	0.622342	0.921299
commonly_responsive	MFSD7	-0.594874	0.752894	1.60736	0.138359	0.366858	2.54039
commonly_responsive	MFSD8	2.81529	3.25981	4.13939	2.67712	2.87626	3.58189
commonly_responsive	MIER1	3.98002	3.71344	4.44575	4.4426	4.14384	4.53319
commonly_responsive	MLKL	4.67883	4.16205	5.32799	4.53024	4.67192	5.93673
commonly_responsive	MLYCD	1.25656	1.4261	2.17693	0.904539	1.3275	1.85811
commonly_responsive	MMAA	2.29225	1.4346	4.10112	1.73821	1.84289	3.24531
commonly_responsive	MOB3C	1.11328	0.744305	3.46682	0.87476	1.69175	3.75324
commonly_responsive	MOBP	-0.0863948	-1.00742	2.23892	-0.76444	-0.84079	0.975087
commonly_responsive	MOCOS	-1.80116	-2	-0.0322613	-1.44481	-1.50757	0.00213216
commonly_responsive	MORC3	3.26523	3.26045	4.12444	3.29774	3.30683	4.00589
commonly_responsive	MOV10	4.96794	4.60325	6.23183	4.71613	4.85427	6.48787
commonly_responsive	MR1	-0.704577	-0.378102	2.8339	-0.998377	-0.486678	2.28402
commonly_responsive	MSC	-2	-2	1.52866	-2	-2	3.00448
commonly_responsive	MSX1	0.262859	0.0280484	1.98447	0.381493	0.393474	2.53523
commonly_responsive	MT1M	1.15738	2.90492	5.88404	-0.463588	2.213	4.7174
commonly_responsive	MT2A	9.72646	10.8071	12.7743	10.0964	10.9995	12.8687
commonly_responsive	MTERF	2.63564	2.40469	3.21349	2.39504	2.62465	2.82559
commonly_responsive	MTF1	1.92007	1.24019	2.98323	1.95514	1.95567	3.36675
commonly_responsive	MTHFD2	6.04979	6.12602	7.46288	6.26094	6.01189	6.63826
commonly_responsive	MTMR11	2.12022	2.3088	5.18446	1.98783	1.95646	4.39176
commonly_responsive	MTMR7	-0.635176	-0.869848	1.86796	0.331964	0.141881	1.55619
commonly_responsive	MUC1	-0.215444	-0.141466	2.28554	-0.462564	-0.301787	1.18491
commonly_responsive	MVP	7.04802	7.11082	7.17827	6.53554	6.78891	7.70672
commonly_responsive	MX1	1.04198	2.38824	9.29109	1.83438	0.62623	9.6562
commonly_responsive	MX2	-1.68414	-1.39619	7.48702	-1.4804	-2	7.85815
commonly_responsive	MYD88	4.68673	4.83208	6.8318	4.50576	4.54553	6.71547
commonly_responsive	MYEOV	3.27924	4.28128	5.31223	2.00221	3.31258	3.57511
commonly_responsive	MYLK	2.88077	3.09212	7.10387	3.32552	3.22057	6.40922
commonly_responsive	N4BP1	3.19316	3.24677	5.89053	3.28421	3.09313	5.43143
commonly_responsive	N4BP2L1	-0.149578	0.091537	2.06723	-0.14248	-0.723833	1.3805
commonly_responsive	NABP1	4.0454	3.98215	5.63982	3.48401	3.93674	5.32367
commonly_responsive	NAPA	6.41504	6.39148	7.62288	6.22836	6.39816	7.54679
commonly_responsive	NBN	4.03165	4.13346	6.24129	4.09984	3.98757	5.50496
commonly_responsive	NCEH1	4.72654	4.93524	5.99733	4.56244	4.49859	5.25036
commonly_responsive	NCF2	-2	-0.0573066	4.65303	-2	-2	3.36034
commonly_responsive	NCOA3	3.12979	3.00235	4.10772	3.35218	3.28388	4.62045
commonly_responsive	NCOA7	4.47587	4.4111	7.51784	5.47842	4.28027	7.5404
commonly_responsive	NDST2	3.14932	2.7978	3.7883	2.85687	2.78737	3.63057
commonly_responsive	NECAP1	4.47585	4.71538	5.4356	4.51714	4.67617	4.91722
commonly_responsive	NEDD1	3.64521	3.80104	4.38457	3.95102	4.12187	4.58094
commonly_responsive	NFE2L1	7.21106	6.46097	7.72694	6.91068	6.97832	8.25626
commonly_responsive	NFE2L3	4.49443	4.31227	6.27811	4.88418	4.57646	6.44685
commonly_responsive	NFKB1	4.6675	4.23748	5.83414	4.70037	4.49993	6.56978
commonly_responsive	NFKB2	3.65483	2.57792	6.19672	3.66996	3.25201	6.6518
commonly_responsive	NFKBIA	5.61937	5.3049	9.0789	6.36355	4.86795	8.65965
commonly_responsive	NFKBIE	3.96105	3.68052	4.62803	4.12382	3.39621	4.74606
commonly_responsive	NFKBIZ	2.78578	1.56214	5.92009	4.25852	2.43495	6.95264
commonly_responsive	NINJ1	4.7369	4.97001	7.26377	4.96791	4.96027	7.1613
commonly_responsive	NKAIN1	-2	-2	0.973172	-2	-2	1.65445
commonly_responsive	NKX3-1	-0.822743	-1.23339	2.72252	-0.534465	-1.5167	3.30134
commonly_responsive	NLRC5	2.3286	1.77077	4.69744	2.11848	2.09652	5.49074
commonly_responsive	NNMT	7.73061	8.2356	8.85479	8.00542	7.66375	8.1766
commonly_responsive	NOD2	-2	-2	1.07269	-2	-2	0.658023
commonly_responsive	NR3C1	3.60707	3.13332	4.56029	3.70807	3.27658	4.466
commonly_responsive	NRCAM	5.58597	4.61696	6.41132	5.39428	5.37959	6.92529
commonly_responsive	NRIP1	2.49286	1.85913	3.62589	3.03182	2.47093	3.82588
commonly_responsive	NSUN5	2.01765	1.9517	4.14752	1.731	2.00117	3.74947
commonly_responsive	NT5C2	5.04966	5.0681	6.06553	5.24941	4.97413	5.553
commonly_responsive	NT5E	6.30515	6.09732	7.91368	5.8289	5.65455	8.17997
commonly_responsive	NUAK2	0.115944	-0.611129	3.05153	2.21482	-0.983664	4.19892
commonly_responsive	NUB1	5.19423	4.99083	6.75386	5.36321	5.13028	7.10644
commonly_responsive	NUCB2	6.506	6.17915	7.65355	6.46017	6.16955	7.15148
commonly_responsive	NUDCD1	5.06253	5.06409	5.99593	5.13763	4.99132	5.47729
commonly_responsive	OAF	4.23254	4.39614	5.2138	3.82944	4.46917	5.27399
commonly_responsive	OAS1	2.35537	3.68507	9.63747	1.81071	2.1367	8.88057
commonly_responsive	OAS2	0.576301	1.90294	8.03096	0.0809628	-0.0744707	8.45506
commonly_responsive	OAS3	2.94953	2.99907	7.9333	2.96545	2.78548	8.22364
commonly_responsive	OASL	-2	-1.36522	10.0644	-2	-2	9.94608
commonly_responsive	ODF2L	4.18494	4.10699	5.74675	4.37429	4.40355	5.13852
commonly_responsive	ODF3B	-2	-2	4.26182	-2	-2	4.47293
commonly_responsive	OGFRL1	4.15736	4.75493	5.28078	3.98684	3.92056	5.03886
commonly_responsive	OLFML3	0.80618	0.758531	3.19112	0.177808	-0.516095	2.41225
commonly_responsive	OPTN	5.43342	5.46667	7.73082	5.49187	5.23697	8.1434
commonly_responsive	OSMR	2.89277	2.53134	3.74586	3.05511	2.63887	4.41461
commonly_responsive	OTUD4	3.90165	3.5735	4.71681	4.1471	4.02878	5.12744
commonly_responsive	P2RX4	4.62784	4.42598	7.32199	5.02868	4.60936	7.43567
commonly_responsive	P2RX7	0.807413	1.21013	4.05368	1.36495	0.793775	3.29648
commonly_responsive	P2RY6	-1.89878	-2	2.00227	-2	-2	0.98072
commonly_responsive	P4HA2	5.2142	5.08666	6.07481	4.78417	4.8091	6.27472
commonly_responsive	PANX1	3.39844	3.30023	5.77062	3.67341	3.5812	5.51432
commonly_responsive	PAPD4	3.49866	3.81711	5.13453	3.615	3.41262	4.7809
commonly_responsive	PARP10	3.11182	2.80119	5.95188	3.30618	3.09721	6.71214
commonly_responsive	PARP11	1.35001	0.919564	2.58198	1.74202	1.94745	2.62581
commonly_responsive	PARP12	4.76123	4.83778	6.36278	4.52812	4.65527	6.3012
commonly_responsive	PARP14	3.08797	3.08765	6.67802	3.33111	3.02491	7.01177
commonly_responsive	PARP8	-1.60568	-0.701925	1.66903	-0.399983	-1.499	1.56399
commonly_responsive	PARP9	2.89154	3.20104	7.09961	2.86538	2.43728	6.79179
commonly_responsive	PATL1	4.10202	3.75235	5.39231	4.26176	4.07874	5.55821
commonly_responsive	PCDH1	5.70761	5.39885	6.78548	5.84226	5.54639	7.06386
commonly_responsive	PCDH17	-0.485328	0.133796	1.94468	0.836781	-0.0536309	2.24177
commonly_responsive	PCGF5	4.30536	4.49941	6.18711	4.74512	4.28338	5.81332
commonly_responsive	PCK2	3.16065	3.784	5.10171	3.62991	3.89104	5.23435
commonly_responsive	PDCD10	5.4986	5.77116	6.94238	5.52473	5.47682	5.9416
commonly_responsive	PDCD1LG2	3.70072	3.30388	6.42032	3.26005	3.18255	5.82425
commonly_responsive	PDGFRA	-0.425244	0.917664	2.30853	-0.816716	-1.20381	0.736972
commonly_responsive	PDGFRL	3.36079	3.83386	6.0033	3.28767	2.76525	5.4652
commonly_responsive	PDLIM4	5.81606	5.47242	7.3497	5.72268	5.85667	7.73975
commonly_responsive	PDP1	4.71972	4.58383	5.86186	4.80285	4.54183	6.11447
commonly_responsive	PDXK	5.15935	5.48995	7.08339	5.07055	5.45127	6.72117
commonly_responsive	PDZD2	0.467266	-0.0992416	2.93126	-0.382329	-1.13771	3.17877
commonly_responsive	PDZK1IP1	-2	-2	2.2085	-2	-2	1.87607
commonly_responsive	PELO	3.21507	3.11899	4.11577	3.22367	3.20677	3.85564
commonly_responsive	PGAM1	8.60124	9.20018	10.0649	8.46569	8.65796	9.23314
commonly_responsive	PHF11	3.68486	3.46038	6.30695	3.85715	3.61368	5.87587
commonly_responsive	PHF15	3.21531	2.62976	4.95804	2.8961	3.08928	5.58631
commonly_responsive	PI16	-1.52109	-2	2.46057	-2	-2	0.902474
commonly_responsive	PI3	-2	-2	3.54998	-2	-2	3.52894
commonly_responsive	PI4K2B	4.09851	4.66532	5.85982	4.4009	4.24974	5.4317
commonly_responsive	PION	-0.44544	-0.332519	1.66913	0.155311	-0.359718	1.93257
commonly_responsive	PIP4K2C	3.34444	3.83218	4.2519	2.93885	2.84378	3.99527
commonly_responsive	PLA1A	-1.76425	-2	6.42598	-2	-1.62252	4.78082
commonly_responsive	PLA2G4A	4.21532	4.35237	5.49777	4.43944	4.36931	4.82604
commonly_responsive	PLA2G4C	3.1473	3.69435	5.78763	4.51578	3.38127	5.65506
commonly_responsive	PLAUR	6.75814	5.75619	7.31585	6.66324	6.73565	7.68771
commonly_responsive	PLCG2	2.20212	2.1412	3.90198	1.78052	1.84178	4.10833
commonly_responsive	PLEK2	2.72443	2.22602	3.9754	1.98658	2.63439	3.89887
commonly_responsive	PLEKHA2	0.368715	0.477511	1.605	0.49323	0.146621	1.65366
commonly_responsive	PLEKHA4	1.26728	0.983843	4.93791	1.83698	1.7888	5.53759
commonly_responsive	PLEKHF1	0.936405	1.65351	2.3377	0.964477	1.62312	2.84823
commonly_responsive	PLEKHN1	-1.29901	-1.03426	1.36237	-1.18924	-0.748216	2.31065
commonly_responsive	PLEKHO2	3.55294	3.7843	4.48478	3.94144	3.82786	4.71423
commonly_responsive	PLK3	4.22763	4.00419	5.46918	4.30508	4.29069	5.40656
commonly_responsive	PLLP	0.198796	1.52341	2.61358	0.0292265	0.156369	1.863
commonly_responsive	PLOD2	7.59496	7.30306	8.62102	7.45483	7.36605	8.33911
commonly_responsive	PLS3	8.09591	8.21327	9.10657	8.25836	7.98513	8.46034
commonly_responsive	PLSCR1	5.37469	5.55894	9.68817	5.4222	5.08046	8.96709
commonly_responsive	PMAIP1	3.1523	3.84861	8.22428	4.2304	3.397	7.64741
commonly_responsive	PML	4.38704	4.14788	6.43186	4.26518	4.83891	7.18116
commonly_responsive	PMP22	5.88405	5.77536	6.89716	5.25249	5.35021	6.31539
commonly_responsive	PNP	8.20928	8.14683	9.10009	8.01643	7.97169	8.28249
commonly_responsive	PNPT1	4.73938	4.01945	6.63165	4.6635	4.53779	6.75262
commonly_responsive	PNRC1	3.23241	3.7532	5.45405	4.49045	3.15671	5.22399
commonly_responsive	PODXL	7.07551	5.99067	7.70667	6.57732	6.36776	8.33443
commonly_responsive	POLK	3.08822	3.1165	4.48731	3.2735	3.12334	3.87841
commonly_responsive	POU2F2	1.74283	0.525235	3.7353	1.01861	1.4557	4.74294
commonly_responsive	PPAP2B	4.3304	3.26759	6.6835	4.90325	3.47183	6.81291
commonly_responsive	PPIC	5.04213	5.01519	6.07214	4.46212	4.74345	5.46731
commonly_responsive	PPM1J	0.47767	0.279894	1.59688	0.444211	0.32878	0.393915
commonly_responsive	PPM1K	1.26518	1.22161	4.84391	1.87708	1.73111	4.70136
commonly_responsive	PRDM8	-1.28221	-1.34018	0.251263	-1.4032	-0.766819	1.14037
commonly_responsive	PRELID1	8.09163	8.2766	8.93349	7.78019	8.06608	8.22541
commonly_responsive	PRICKLE3	1.63968	1.3408	2.58374	1.48938	2.24882	3.02738
commonly_responsive	PRR16	-2	-1.85992	2.2978	-1.6101	-1.38402	2.39555
commonly_responsive	PRRG4	-2	-2	-1.18778	-2	-2	0.178754
commonly_responsive	PRSS23	9.09272	9.03599	10.3001	8.71315	8.75215	9.62414
commonly_responsive	PSEN2	2.63804	3.16855	4.09746	2.68677	2.80706	3.43015
commonly_responsive	PSMB8	5.17303	5.63231	8.88486	5.12899	5.05411	7.94534
commonly_responsive	PSMB9	2.16258	2.77642	9.25364	2.49611	2.97036	8.20007
commonly_responsive	PSMC6	6.83367	7.02413	7.58012	6.8745	6.84375	6.87978
commonly_responsive	PSME1	6.93335	6.95096	8.93094	6.88157	6.9094	8.72188
commonly_responsive	PSTPIP2	1.84445	2.02275	4.56121	1.68815	1.79835	3.78961
commonly_responsive	PTGIR	-1.06603	-1.57262	2.74993	-0.623086	-0.181003	2.68141
commonly_responsive	PTGS2	3.4869	3.0117	6.42681	7.16981	3.91719	8.09246
commonly_responsive	PTK2B	-0.19579	-0.0622149	3.16091	-0.293827	-0.543473	3.4334
commonly_responsive	PTPN2	4.02385	4.16888	4.99504	4.20982	3.83607	4.58432
commonly_responsive	PTPRA	5.23157	5.02818	5.72352	5.206	5.10027	6.04921
commonly_responsive	PTPRJ	2.07236	1.77252	2.64153	2.12381	1.89954	2.99721
commonly_responsive	PTPRN2	-1.46626	-1.1615	0.289652	-1.17417	-1.55696	0.198294
commonly_responsive	PTX3	8.97081	8.99771	12.2721	8.9282	8.85886	11.4135
commonly_responsive	PVRL2	6.72363	6.16255	7.51491	6.69253	6.67849	7.99903
commonly_responsive	PXK	3.21061	3.60261	4.51601	3.56973	3.21789	4.61594
commonly_responsive	QPCT	2.95692	3.57127	4.60997	3.59683	3.48662	4.60919
commonly_responsive	RAB24	4.16958	3.6674	5.01122	4.10192	3.94098	5.1134
commonly_responsive	RAB7L1	3.89825	3.95551	4.93823	3.43452	3.7429	4.41222
commonly_responsive	RAB8B	5.48455	5.74473	6.63513	5.36892	5.31139	6.21929
commonly_responsive	RABAC1	6.2045	6.70118	7.49045	6.08264	6.33131	6.67746
commonly_responsive	RAD51B	2.6163	2.53162	3.30794	1.94861	1.90264	2.71172
commonly_responsive	RALA	6.83905	7.21353	8.28449	6.98813	6.86019	7.96446
commonly_responsive	RAPGEF5	4.08094	3.7378	6.60854	5.10984	3.86815	6.50637
commonly_responsive	RARRES1	-0.821888	0.139274	1.30367	-0.518531	-0.47416	0.42152
commonly_responsive	RARRES3	-1.16238	-2	5.69415	0.319802	-1.11047	5.48932
commonly_responsive	RBCK1	5.35719	5.64384	6.80327	5.44665	5.64215	6.66364
commonly_responsive	RBKS	-0.170622	-0.486562	1.58405	-0.675215	-1.45118	1.12285
commonly_responsive	RBM7	4.55382	4.90461	5.86953	4.79634	4.662	5.1212
commonly_responsive	RBMS2	4.87776	4.65853	5.99516	4.66929	4.79362	5.80513
commonly_responsive	RCAN1	4.03304	4.15238	4.78301	4.59246	3.73036	4.47233
commonly_responsive	RCSD1	-2	-2	-0.0811402	-2	-2	0.735248
commonly_responsive	RDH14	3.72938	3.88485	4.74182	3.71197	3.79691	4.36252
commonly_responsive	RELB	2.32835	2.04115	5.01909	2.79681	1.9461	5.39989
commonly_responsive	RELL2	1.08071	1.3533	2.53195	0.856681	1.28177	1.92921
commonly_responsive	RENBP	1.35648	2.03303	3.11462	1.30362	1.18047	2.6805
commonly_responsive	RET	-2	-2	0.491974	-2	-2	1.16735
commonly_responsive	RGAG4	-0.173213	-0.847162	1.20337	-0.0502632	-0.202701	1.97153
commonly_responsive	RGMB	3.78206	3.48191	4.71806	4.07548	4.00454	5.1616
commonly_responsive	RGPD6	2.60327	2.20621	2.83874	3.39187	2.6578	2.40336
commonly_responsive	RGS20	2.07532	2.89304	4.58771	1.80935	2.08913	3.70222
commonly_responsive	RGS7	0.87997	0.196628	2.34092	0.137024	-0.530842	2.03739
commonly_responsive	RHBDD1	2.56267	2.9784	3.70855	2.49225	2.52727	3.35081
commonly_responsive	RHBDF2	3.80915	3.30674	5.78688	3.8702	3.83459	6.25586
commonly_responsive	RHBDL2	-2	-2	0.742609	-0.881679	-1.22001	1.35403
commonly_responsive	RHEBL1	1.40447	1.15482	3.92135	1.05651	1.11651	3.96333
commonly_responsive	RHOB	8.1475	8.53098	9.40006	8.4802	7.99629	9.25548
commonly_responsive	RHOF	2.33527	1.86163	3.52793	1.55431	2.32475	3.91504
commonly_responsive	RICTOR	2.19431	2.23886	3.3766	2.39618	2.13236	3.34948
commonly_responsive	RILP	2.66677	2.88818	4.23023	2.69697	2.67464	3.61389
commonly_responsive	RIN2	3.28951	3.22089	5.88715	3.81374	3.42042	6.63925
commonly_responsive	RIPK2	4.2236	4.22739	7.83613	4.3066	4.00723	7.51678
commonly_responsive	RIPK3	1.25911	1.59793	3.33984	0.367845	0.757931	2.66374
commonly_responsive	RNASEL	0.179727	-0.170898	1.23465	0.0901511	-0.12881	1.00171
commonly_responsive	RNF145	5.45676	5.21624	5.97864	4.98223	5.26055	6.03044
commonly_responsive	RNF149	4.74822	4.77792	6.69995	4.73513	4.97083	6.23827
commonly_responsive	RNF19B	4.1348	3.71782	6.42793	4.66448	4.16038	6.18208
commonly_responsive	RNF213	4.14384	3.51592	6.93542	4.20232	4.06711	7.72443
commonly_responsive	RP11-463D19.2	2.88438	3.10915	3.88234	2.58874	2.66338	3.1137
commonly_responsive	RP11-90J19.1	0.0967224	-2	2.4556	-0.263216	-1.05299	2.17728
commonly_responsive	RP3-412A9.11	4.90841	5.49975	7.12167	4.49183	4.29944	6.50433
commonly_responsive	RP4-697K14.7	2.14529	1.56689	5.6809	2.30142	2.36261	6.92136
commonly_responsive	RP5-1187M17.10	0.297306	0.10056	1.63159	-0.372343	-0.422914	1.34155
commonly_responsive	RPS6KC1	2.88246	2.8893	4.72737	3.1056	2.97059	4.63714
commonly_responsive	RRAD	-2	-2	0.790553	-0.597668	-1.74863	0.687667
commonly_responsive	RRAGC	4.27291	4.74119	5.63108	4.61733	4.12102	5.373
commonly_responsive	RRAS2	5.91962	6.36386	7.67227	6.04366	5.98296	6.6439
commonly_responsive	RSAD2	-2	-0.581198	8.87937	-2	-2	8.81442
commonly_responsive	RSPO3	2.20012	2.47855	4.63084	3.49741	3.23609	5.18641
commonly_responsive	RTP4	-2	-2	6.08337	-2	-2	5.1257
commonly_responsive	RWDD2A	2.68133	2.79384	3.41222	2.25052	2.49091	3.00113
commonly_responsive	S100A11	9.82972	9.61979	10.1974	9.31984	9.39381	10.3742
commonly_responsive	S100A2	2.62393	2.40305	3.26416	2.20055	2.02421	2.8263
commonly_responsive	S100A3	0.576902	-1.65409	5.35213	-0.397656	-0.60351	4.78678
commonly_responsive	S100P	-2	-2	0.81985	-2	-2	0.977835
commonly_responsive	S1PR1	6.8453	6.84217	8.21719	6.69388	6.31713	7.84099
commonly_responsive	S1PR2	-2	-2	-0.148749	-1.51288	-2	0.934656
commonly_responsive	S1PR3	3.73106	3.96876	5.14005	3.81362	4.22286	4.73991
commonly_responsive	SAMD9	1.62456	1.20509	6.38355	1.52422	1.42354	6.4928
commonly_responsive	SAMD9L	2.68606	2.28594	6.84967	2.4746	1.99894	7.24937
commonly_responsive	SAMHD1	3.39015	3.8821	7.24687	3.58177	3.4391	7.27199
commonly_responsive	SAR1A	5.73417	5.99884	7.47161	5.75044	5.75981	6.9214
commonly_responsive	SAT1	7.26998	6.83291	10.5489	8.86978	7.15448	10.0704
commonly_responsive	SCARB2	6.45062	6.32801	8.21023	6.19861	5.98056	7.99052
commonly_responsive	SCFD1	4.86024	4.82077	5.32361	4.75554	4.63851	5.18825
commonly_responsive	SCO2	4.3411	4.51599	5.58269	4.06499	4.39922	4.64518
commonly_responsive	SDC4	4.89201	4.73258	7.91879	4.99755	4.57018	7.98077
commonly_responsive	SDSL	2.40948	3.18005	4.60179	2.28249	2.60034	3.8953
commonly_responsive	SEC23B	4.83575	4.92092	5.66384	4.74372	4.78266	5.48689
commonly_responsive	SECTM1	-0.197697	2.11711	8.03523	0.918687	0.486917	7.17778
commonly_responsive	SELE	0.465412	1.96604	7.46127	2.9782	-0.594633	7.80267
commonly_responsive	SELL	1.38587	0.633756	2.59858	-0.153815	-0.263874	1.80996
commonly_responsive	SEMA3A	1.94774	1.6847	2.46454	1.30447	1.49109	3.12975
commonly_responsive	SEMA3C	-1.28221	-1.47004	2.99414	-1.18582	-0.444367	3.48439
commonly_responsive	SEMA7A	-1.20886	-1.2281	1.65663	-0.531745	-0.44047	1.37373
commonly_responsive	SEPSECS	1.13347	1.37511	2.77313	0.867914	1.38646	1.68631
commonly_responsive	SERINC1	5.80167	5.94335	6.70993	5.98715	5.58918	6.05525
commonly_responsive	SERPINB2	2.5637	2.97617	8.24078	5.14584	4.89839	6.97231
commonly_responsive	SERPINB8	5.05299	4.68089	6.81653	5.30705	4.94784	5.95814
commonly_responsive	SERPINE1	11.9611	11.2506	12.7971	11.7905	11.5439	12.9709
commonly_responsive	SERPING1	-2	-2	0.858756	-2	-2	1.28103
commonly_responsive	SERTAD1	3.60588	3.52921	4.7654	4.22168	3.4399	4.11346
commonly_responsive	SH2D2A	-0.424998	-1.10495	1.82696	0.0228941	1.27588	2.8669
commonly_responsive	SH3RF3	3.02724	2.04692	3.47833	2.95285	3.14554	4.45015
commonly_responsive	SIAH2	3.18032	3.63511	4.04818	3.43632	3.54741	3.92176
commonly_responsive	SIDT2	2.96549	2.93502	3.70712	2.77023	2.86383	3.85107
commonly_responsive	SLC10A7	2.65234	2.94437	3.67632	2.93011	2.56528	3.10399
commonly_responsive	SLC12A7	3.24302	2.98652	3.62914	3.13522	3.26153	4.44748
commonly_responsive	SLC15A3	-0.970167	0.734544	7.29934	0.270007	0.473465	7.0791
commonly_responsive	SLC15A4	2.91022	3.14878	4.07873	3.02417	2.83751	4.11547
commonly_responsive	SLC16A4	0.705196	0.759033	3.79077	1.48935	0.718864	3.5753
commonly_responsive	SLC18B1	1.9558	2.44477	3.23871	2.09719	1.85685	2.69445
commonly_responsive	SLC22A4	1.48112	1.56323	3.67699	1.22799	0.975422	3.27645
commonly_responsive	SLC24A6	4.5185	4.32744	5.21092	3.80741	4.11286	4.78265
commonly_responsive	SLC25A28	4.22938	4.06834	6.8478	4.26022	4.20848	6.80881
commonly_responsive	SLC25A37	4.04054	4.19812	6.38783	4.09462	4.47791	6.21278
commonly_responsive	SLC2A13	-0.862448	-0.482815	1.79584	-0.082569	0.130723	1.69741
commonly_responsive	SLC2A6	3.74408	3.83266	5.77649	3.87559	4.14435	6.18909
commonly_responsive	SLC30A7	3.1121	2.71564	4.21088	3.17917	3.10428	4.51886
commonly_responsive	SLC31A2	1.82601	2.17432	4.00588	1.22962	1.57708	3.44395
commonly_responsive	SLC37A1	1.62583	1.79408	2.99313	2.28994	2.27678	3.31046
commonly_responsive	SLC37A3	4.14624	4.09427	4.73029	4.01048	3.93853	4.62472
commonly_responsive	SLC38A9	3.37326	3.72074	4.52773	3.5301	3.45092	3.80571
commonly_responsive	SLC39A11	2.51082	2.76953	3.8814	1.61803	1.67928	2.6398
commonly_responsive	SLC39A6	3.10946	2.70764	3.87848	3.13138	3.15671	4.05225
commonly_responsive	SLC41A2	1.84113	2.34245	6.52716	1.81434	2.04806	5.79362
commonly_responsive	SLC43A3	5.63922	5.39434	6.31182	5.76039	5.84136	6.48398
commonly_responsive	SLC52A2	5.0395	5.07805	5.83822	4.76871	4.99496	5.47433
commonly_responsive	SLC6A9	-2	-0.864815	1.01943	-1.09547	-0.866485	0.965982
commonly_responsive	SLC7A2	4.37888	3.40579	8.55645	5.01964	4.91995	8.53111
commonly_responsive	SLC9A3R2	6.05319	5.73288	6.91704	5.80019	5.82075	6.70449
commonly_responsive	SLCO4A1	1.71054	1.36079	5.5172	1.6538	1.82569	5.23694
commonly_responsive	SLFN12	4.23311	4.17567	5.46393	4.14101	3.9222	4.82853
commonly_responsive	SLFN5	3.36381	3.04624	5.84256	2.99026	2.62479	4.88373
commonly_responsive	SLIT2	4.48459	3.53613	4.09786	3.9629	3.84608	5.14877
commonly_responsive	SMCR8	2.8526	2.56634	3.2121	3.07364	2.96786	3.89644
commonly_responsive	SMURF1	3.14149	2.61713	3.56306	3.29348	3.12548	4.24339
commonly_responsive	SNIP1	3.16858	3.53149	4.13135	3.23425	3.16685	3.80916
commonly_responsive	SNX14	4.83545	4.78627	5.35631	4.78016	4.59834	4.79973
commonly_responsive	SOCS1	-1.68612	-2	2.50191	-0.545633	-0.411287	2.75235
commonly_responsive	SOD2	4.92335	5.16003	12.0357	4.9862	4.89053	11.8788
commonly_responsive	SP100	6.1518	5.93948	7.65126	6.22696	6.06394	7.92305
commonly_responsive	SP110	3.40869	3.05763	6.41491	3.45899	3.16353	6.74549
commonly_responsive	SP140L	3.63432	3.1919	4.15682	3.51227	3.31679	4.67239
commonly_responsive	SP6	-0.594319	-0.103201	2.01076	-1.44253	-1.13694	1.71446
commonly_responsive	SPAG4	1.00289	1.13265	1.84221	0.891795	0.900754	1.20156
commonly_responsive	SPAG9	5.07343	4.37683	7.04821	5.08197	4.78376	7.10574
commonly_responsive	SPATA6L	-0.164016	0.666934	3.13271	-1.09126	-1.25713	1.99047
commonly_responsive	SPATS2L	5.73642	5.36911	6.15086	5.65432	5.72256	6.62256
commonly_responsive	SPSB1	3.97361	4.32043	5.00526	4.90465	4.08989	5.19237
commonly_responsive	SQRDL	3.50123	4.10462	7.80421	3.065	2.98794	7.20412
commonly_responsive	SQSTM1	7.64584	8.12243	9.21758	7.9958	7.53665	9.07266
commonly_responsive	SSB	6.88189	6.62998	7.39385	7.11804	6.93909	7.43516
commonly_responsive	SSR3	8.32958	8.6104	10.0388	8.22648	8.11814	8.79614
commonly_responsive	SSTR2	-2	-2	1.63075	-2	-2	0.221154
commonly_responsive	ST3GAL1	4.28428	3.95028	5.02714	4.49387	4.47129	5.48873
commonly_responsive	STAMBPL1	0.533097	-0.0499672	3.37737	0.419757	0.829791	2.50287
commonly_responsive	STAP2	2.33578	2.72048	4.7761	2.45216	2.28978	4.69211
commonly_responsive	STARD10	3.04664	3.99234	4.36754	3.3278	3.20968	4.50922
commonly_responsive	STARD13	3.46333	3.06879	4.085	3.27294	3.42784	4.63947
commonly_responsive	STARD4	5.53632	5.61543	6.49704	6.1245	5.54015	6.19484
commonly_responsive	STARD5	-1.1769	-1.02589	2.3321	-1.12334	-0.492732	1.63535
commonly_responsive	STAT1	5.37211	5.774	8.58417	5.18833	5.0232	8.37163
commonly_responsive	STAT2	4.4628	4.16463	6.842	4.05257	3.86331	6.93274
commonly_responsive	STAT5A	3.0939	3.19175	4.11019	3.06155	2.72155	4.66702
commonly_responsive	STAT6	6.10061	5.85052	7.32343	5.66742	5.75882	7.34325
commonly_responsive	STOML1	3.41637	3.72257	4.34258	2.84943	3.06873	3.96457
commonly_responsive	STX11	2.38783	2.10315	4.88874	2.25191	2.20821	4.46174
commonly_responsive	STX12	5.6165	5.70389	6.93611	5.45588	5.50779	6.60273
commonly_responsive	STX17	2.71523	2.78738	3.84817	2.42329	2.48856	3.36263
commonly_responsive	STX18	4.3859	4.13801	4.85895	4.28124	4.39054	4.82897
commonly_responsive	STX4	5.28097	5.06899	5.9094	5.14403	5.09718	5.73942
commonly_responsive	STXBP3	4.37856	4.4618	5.14826	4.58019	4.49377	5.06451
commonly_responsive	SULT1A3	2.9549	1.63143	4.37834	1.37059	3.09785	3.86692
commonly_responsive	SWT1	0.474123	0.675199	1.98439	0.741234	0.838007	1.53701
commonly_responsive	SYNGR3	-1.86037	-1.52704	0.838914	-1.48167	-0.9392	0.52261
commonly_responsive	SYTL3	0.114247	0.969508	1.78902	0.724809	-0.0934555	1.92375
commonly_responsive	TAF1A	1.82307	1.89282	3.01098	1.94058	2.14101	3.00412
commonly_responsive	TAP1	3.63801	4.22182	8.78934	3.7495	3.67679	8.38054
commonly_responsive	TAP2	4.19176	4.32105	7.3037	4.12856	4.51563	7.24614
commonly_responsive	TAPBP	5.23249	4.72261	6.75873	5.0344	5.01209	7.32455
commonly_responsive	TAPBPL	2.1869	1.88339	3.93162	2.06688	2.33992	4.51965
commonly_responsive	TBC1D10A	2.48644	2.94091	3.33527	2.05554	2.31652	3.66501
commonly_responsive	TBK1	4.27054	4.20148	5.10926	4.28637	4.05241	4.63764
commonly_responsive	TBXA2R	0.0698702	-0.10366	1.64786	-0.33802	-0.168393	1.19438
commonly_responsive	TCIRG1	5.05719	5.00331	5.61935	4.93326	4.97158	5.72403
commonly_responsive	TCP11L1	2.65506	3.43604	3.41788	2.88565	2.65646	3.22091
commonly_responsive	TDRD7	2.84946	2.8178	5.75958	2.59168	2.49021	5.75444
commonly_responsive	TEK	5.54716	5.18502	6.45238	5.03015	5.03534	6.16402
commonly_responsive	TFPI2	6.52816	5.74683	7.95471	5.63695	6.29549	8.24604
commonly_responsive	TGIF1	5.03168	5.45311	6.01365	5.30008	5.00077	5.48643
commonly_responsive	THAP3	3.68812	3.5386	4.29232	3.38347	3.96018	4.1044
commonly_responsive	THAP6	0.94767	0.911339	2.361	1.59758	0.883491	1.85322
commonly_responsive	THSD1	4.19038	4.26728	4.89303	3.6617	3.7209	4.68203
commonly_responsive	TICAM1	2.61188	2.13503	3.13081	2.5609	2.98192	4.55928
commonly_responsive	TICAM2	-0.214879	-0.653847	2.12765	1.0362	0.781434	0.773135
commonly_responsive	TIPARP	4.2543	4.30455	5.97982	5.91792	4.23361	5.54718
commonly_responsive	TIRAP	1.9273	2.17175	1.96783	1.75458	1.75271	2.56065
commonly_responsive	TLCD1	1.4877	1.92709	3.01078	0.491113	0.882132	2.32308
commonly_responsive	TLE4	3.21946	3.15321	4.38611	3.17184	2.92914	4.33306
commonly_responsive	TLR2	-2	-2	5.50327	-1.58006	-2	3.95216
commonly_responsive	TLR3	0.37422	1.06363	5.89243	1.08862	0.370371	5.34437
commonly_responsive	TMED5	4.93005	4.97448	5.91266	4.90875	4.86922	5.46731
commonly_responsive	TMED7	5.68443	5.64331	6.83236	5.5187	5.55485	6.155
commonly_responsive	TMED7-TICAM2	1.73368	1.94432	2.6582	1.60015	1.77189	2.82813
commonly_responsive	TMEM102	1.77201	2.48821	3.03251	1.12897	1.68715	2.84002
commonly_responsive	TMEM106A	2.2267	1.8385	4.01774	2.20845	2.20861	4.57747
commonly_responsive	TMEM110-MUSTN1	-0.725126	-2	2.20264	-0.869269	-2	0.649013
commonly_responsive	TMEM116	1.36308	0.560877	2.1165	0.176572	0.229529	1.15571
commonly_responsive	TMEM123	7.51822	7.61539	8.8202	7.55954	7.34608	8.12074
commonly_responsive	TMEM140	2.68194	3.2467	5.68399	3.13182	2.9219	4.98013
commonly_responsive	TMEM161B	2.23005	2.15692	4.03657	2.63979	2.06829	2.99886
commonly_responsive	TMEM165	6.13512	6.17625	6.87647	5.94587	5.94118	6.51361
commonly_responsive	TMEM170A	2.83933	2.95701	4.01811	2.73775	2.56815	3.46583
commonly_responsive	TMEM171	2.88454	3.38865	6.77509	1.76915	2.1803	6.06956
commonly_responsive	TMEM179B	5.16352	5.2586	6.51105	4.76741	4.97139	5.76819
commonly_responsive	TMEM194A	2.99032	3.00056	3.75983	3.0028	3.11172	3.33973
commonly_responsive	TMEM217	2.431	2.47178	4.70863	2.93563	2.45402	4.71712
commonly_responsive	TMEM229B	-2	-2	1.92016	-2	-2	0.772533
commonly_responsive	TMEM54	4.49346	4.61592	5.77203	4.24742	4.36943	5.36803
commonly_responsive	TMEM62	3.23487	3.22148	5.59623	3.20671	3.0652	5.22226
commonly_responsive	TMEM63A	2.94837	2.66884	3.67016	2.5758	2.82278	4.02237
commonly_responsive	TMEM87A	4.76519	4.98555	5.58138	5.01918	4.67106	5.09848
commonly_responsive	TMEM87B	3.70824	3.98664	5.36679	3.68501	3.4682	4.6714
commonly_responsive	TMTC1	1.41028	1.5804	3.73487	0.831989	0.961477	2.84027
commonly_responsive	TNF	-2	-1.21248	3.03079	-2	-2	4.3063
commonly_responsive	TNFAIP1	5.14433	5.23286	6.06945	5.22331	4.96468	6.10043
commonly_responsive	TNFAIP2	3.35592	3.82521	8.03398	3.40611	3.34756	8.46749
commonly_responsive	TNFAIP3	2.27953	1.10899	7.963	3.19048	1.7668	8.30573
commonly_responsive	TNFAIP6	-2	-1.31296	7.73548	-2	-2	5.88733
commonly_responsive	TNFRSF10A	3.44941	2.6147	4.47903	2.8398	2.75905	4.57639
commonly_responsive	TNFRSF11B	-2	-2	1.07965	-2	-2	1.93684
commonly_responsive	TNFRSF14	4.11444	4.58094	6.04565	4.08182	4.10087	5.55855
commonly_responsive	TNFRSF19	-1.30573	-1.76557	-0.0693287	-0.317727	-0.200117	1.67249
commonly_responsive	TNFRSF4	-1.7696	-2	3.24241	-2	-2	2.69966
commonly_responsive	TNFRSF6B	3.38839	2.5101	5.87185	3.22517	3.15779	6.32187
commonly_responsive	TNFRSF9	-2	-2	2.72192	-2	-2	3.01981
commonly_responsive	TNFSF10	4.46465	4.44792	8.60892	3.48529	2.5769	8.0456
commonly_responsive	TNFSF13B	-2	-1.61722	6.77876	-2	-2	5.45522
commonly_responsive	TNFSF18	4.66048	5.2273	6.86362	3.56711	3.61172	5.7821
commonly_responsive	TNIP1	5.3828	5.28975	9.0018	5.41156	5.31934	9.57612
commonly_responsive	TNIP2	5.004	4.97336	5.89385	5.04852	5.13901	6.05085
commonly_responsive	TNIP3	-2	-1.06092	4.11319	-2	-1.11889	4.8127
commonly_responsive	TOM1L1	0.787569	0.682935	1.97014	-0.196272	0.920189	1.21369
commonly_responsive	TPBG	2.12035	1.56975	2.90954	2.11842	2.08839	3.22863
commonly_responsive	TPK1	3.55535	3.6265	3.90873	2.90988	3.22177	3.81552
commonly_responsive	TRADD	3.35405	3.24611	5.26991	2.95661	3.16779	4.6875
commonly_responsive	TRAF1	0.338865	0.22339	5.92786	1.06955	-0.499152	6.61105
commonly_responsive	TRAF3IP2	3.93053	4.18724	4.55974	3.54875	3.23824	4.50551
commonly_responsive	TRAF6	2.12004	2.17076	3.06266	2.28518	2.36337	3.04565
commonly_responsive	TRAFD1	4.18957	4.26452	6.51155	4.02272	4.18547	6.18882
commonly_responsive	TRAM1	6.59059	6.88479	8.09324	6.79446	6.60359	7.07313
commonly_responsive	TRANK1	1.70401	1.94134	5.14122	1.43407	1.07415	5.1047
commonly_responsive	TREX1	4.03198	4.03689	6.34724	3.16929	3.6822	5.74881
commonly_responsive	TRIM14	2.04713	1.419	4.42095	2.26522	2.55913	5.13614
commonly_responsive	TRIM21	3.80831	4.25928	6.71286	3.70472	4.08852	6.54924
commonly_responsive	TRIM22	6.01551	6.10351	9.16803	5.99636	5.72159	8.80756
commonly_responsive	TRIM25	4.8575	4.94563	6.26083	4.82351	4.74183	6.65106
commonly_responsive	TRIM26	4.3647	4.18912	5.06095	4.50775	4.62435	6.02525
commonly_responsive	TRIM34	2.57946	2.78863	4.14116	2.36997	2.35774	3.8916
commonly_responsive	TRIM36	-1.11303	-2	1.01113	-0.743044	-1.09973	1.09156
commonly_responsive	TRIM38	4.00404	4.00878	6.04569	3.66636	3.80505	5.76521
commonly_responsive	TRIM5	5.33673	5.34071	6.55387	5.48444	5.6043	6.88744
commonly_responsive	TRIM69	3.12762	3.22079	6.73004	2.29941	2.51975	6.09654
commonly_responsive	TRIP4	4.6141	4.61533	5.23106	4.56365	4.41586	5.04806
commonly_responsive	TRMT11	2.50617	2.31995	3.34846	2.60132	2.67979	3.13929
commonly_responsive	TRMT1L	2.50727	3.12108	3.50328	2.85055	2.68049	3.3063
commonly_responsive	TRNP1	3.41922	4.04337	4.73455	3.28136	3.29217	3.96998
commonly_responsive	TRNT1	3.60768	3.30721	4.1843	3.1915	3.40499	3.85219
commonly_responsive	TRPM4	2.32701	2.28094	2.60058	2.15925	2.49913	3.25648
commonly_responsive	TRPV2	1.05305	2.48544	3.32466	1.49557	1.90476	3.5978
commonly_responsive	TTC39A	-0.0447608	-0.069299	3.18009	-0.806679	0.0405062	2.47546
commonly_responsive	TTC39B	0.662173	1.33198	3.15808	1.12289	1.38025	2.86873
commonly_responsive	TTC39C	-0.445798	-1.22147	1.24678	1.48472	0.775592	1.63185
commonly_responsive	TUT1	3.50363	3.30674	4.32346	3.10675	3.54335	4.05784
commonly_responsive	TXNDC9	5.83406	5.95667	6.84918	5.69469	5.68586	5.93911
commonly_responsive	TYMP	0.40451	0.534823	7.02137	0.767269	1.4061	7.53328
commonly_responsive	TYW5	2.16389	2.32281	3.1586	1.96628	2.09452	2.41057
commonly_responsive	UBA7	3.61659	3.82111	5.94805	3.37061	3.25114	5.69097
commonly_responsive	UBE2D3	7.81897	8.32423	9.01917	7.93429	7.94784	8.42538
commonly_responsive	UBE2L6	3.98261	4.69562	9.46454	3.93986	4.08827	8.49734
commonly_responsive	UBE2W	2.74222	3.17223	4.01271	2.61407	2.57361	2.745
commonly_responsive	UBLCP1	3.93446	3.95131	4.64918	4.02442	3.70113	3.7608
commonly_responsive	UBOX5	1.45766	1.35909	1.64934	0.869921	0.95997	1.86479
commonly_responsive	UEVLD	3.819	3.89378	4.7579	3.66323	3.96269	4.30488
commonly_responsive	UGCG	3.88554	3.68235	5.7449	4.19318	3.78343	5.95999
commonly_responsive	UHRF1BP1	1.53545	1.62062	2.7339	1.87178	1.71658	3.34676
commonly_responsive	UNC13A	-2	-2	2.78137	-2	-2	1.14508
commonly_responsive	UNC93B1	2.41244	2.95341	6.24513	2.17853	2.19277	5.8529
commonly_responsive	UPP1	5.60321	5.93581	7.24756	5.8009	5.41291	6.45371
commonly_responsive	USP15	5.21391	5.19516	6.64982	5.28274	5.17396	6.54468
commonly_responsive	USP18	5.47315	5.1822	8.78051	4.24291	4.47896	8.05856
commonly_responsive	VAMP5	7.77601	8.00393	9.21853	7.04679	7.31546	8.16111
commonly_responsive	VCAM1	-0.193582	0.402977	7.26488	1.92298	1.51044	7.30793
commonly_responsive	VEGFC	4.88702	4.52591	5.73629	5.20112	4.84137	6.6477
commonly_responsive	VIMP	6.42887	6.11354	7.20158	6.29742	6.23986	6.8185
commonly_responsive	VPS37A	4.84398	4.78181	5.97118	4.93948	4.99376	5.73042
commonly_responsive	WARS	7.36214	7.56039	11.1214	7.71541	7.22306	10.6914
commonly_responsive	WBP5	7.60143	7.76916	8.40074	7.81127	7.4676	8.06737
commonly_responsive	WDFY1	5.12433	4.88252	5.93694	5.1711	5.2311	5.70278
commonly_responsive	WDFY2	1.55514	1.69064	2.80002	1.36853	1.72329	2.8166
commonly_responsive	WDR45	4.17081	4.40492	5.49154	4.07697	3.83825	5.16947
commonly_responsive	WDR48	3.61015	3.78843	4.49359	3.79962	3.91482	4.09764
commonly_responsive	XAF1	1.51722	1.46655	6.86558	2.19525	1.79872	6.83219
commonly_responsive	XBP1	6.06861	6.44376	7.89342	6.19107	6.16946	7.33388
commonly_responsive	XPC	4.28217	3.99216	5.38342	4.22866	4.40749	5.75669
commonly_responsive	XRN1	2.5815	2.52372	4.94912	2.68455	2.58657	4.9254
commonly_responsive	YPEL5	4.70022	5.35681	6.25774	5.39547	4.71742	5.15276
commonly_responsive	ZBTB16	1.61783	1.70805	3.25306	1.2804	1.28188	2.54643
commonly_responsive	ZBTB42	0.190004	0.285492	2.20548	0.280605	0.567862	2.29127
commonly_responsive	ZBTB43	1.83277	1.01389	2.19879	1.86403	1.43798	2.8879
commonly_responsive	ZC3H12A	1.89003	0.404182	5.16337	3.45082	1.77847	5.93718
commonly_responsive	ZC3H12C	1.75714	2.01797	4.66781	2.87227	2.18245	4.65922
commonly_responsive	ZC3HAV1	3.78198	3.70608	6.2691	3.7942	3.86998	7.0541
commonly_responsive	ZCCHC6	2.68754	2.28972	3.17533	2.71087	2.7914	3.69837
commonly_responsive	ZFP36L1	5.97083	5.03293	6.93757	5.67711	6.27572	7.60608
commonly_responsive	ZFYVE26	2.75286	2.83151	3.78431	2.7174	2.89165	4.51409
commonly_responsive	ZNF132	0.331864	-0.281674	1.02116	-0.0626671	0.535657	0.662737
commonly_responsive	ZNF140	3.13619	3.04804	4.12184	3.25123	2.92495	3.56949
commonly_responsive	ZNF141	1.15881	0.449561	1.89336	0.874487	0.764418	0.56151
commonly_responsive	ZNF17	1.58819	1.72789	2.00942	0.799124	1.21619	1.3671
commonly_responsive	ZNF181	1.71725	1.5019	2.51472	1.66316	1.87556	1.94453
commonly_responsive	ZNF222	1.48253	0.697	2.25579	1.34921	1.35645	1.5847
commonly_responsive	ZNF264	1.93664	2.29522	2.88202	2.12687	2.16835	2.50862
commonly_responsive	ZNF267	2.7828	2.47888	4.2564	3.23358	3.05512	3.68169
commonly_responsive	ZNF274	3.27265	3.00215	3.61037	2.91798	3.02681	3.80927
commonly_responsive	ZNF28	3.14889	3.18858	3.98024	2.53159	2.28991	2.68681
commonly_responsive	ZNF350	1.52878	1.31057	3.1909	1.9613	1.62471	2.65807
commonly_responsive	ZNF44	1.58088	1.62654	2.48751	1.26585	1.65625	2.24043
commonly_responsive	ZNF441	0.53636	0.640934	1.28546	1.18924	0.99472	1.03357
commonly_responsive	ZNF460	-1.00908	-0.853945	1.13756	-0.412085	-1.0497	0.165048
commonly_responsive	ZNF462	1.28154	1.09857	1.58359	1.58085	1.35149	2.68809
commonly_responsive	ZNF484	1.11448	0.875965	2.08455	1.08589	0.699582	1.52596
commonly_responsive	ZNF555	0.92719	0.867151	1.938	0.730543	0.940062	0.868846
commonly_responsive	ZNF564	1.17579	1.55831	2.40617	0.812076	1.04778	1.85109
commonly_responsive	ZNF655	2.98476	3.03998	4.62698	3.00715	3.15375	4.19702
commonly_responsive	ZNF845	2.05118	1.51146	2.44633	1.75253	1.2952	1.50498
commonly_responsive	ZNFX1	3.5625	3.21433	6.19554	3.18249	3.49748	6.69324
commonly_responsive	ZSWIM3	1.16043	1.4367	2.05206	0.396179	1.40599	1.717
commonly_responsive	ZUFSP	2.67928	3.09167	3.72689	3.03559	2.99238	3.23557
