# Supplementary material for: Transcriptomic Remodelling of Fetal Endothelial Cells During Establishment of Inflammatory Memory
Source: Front Immunol. 2021 Nov 19;12:757393. doi: 10.3389/fimmu.2021.757393 (PMC8640490; doi:10.3389/fimmu.2021.757393)
Supplement: Supplementary file 7 [file Table_3.xlsx]

## Sheet: Table_S3
ensembl_ID	Associated_Gene_Name	log2FoldChange	pvalue	padj	ECFC_d0_mean_RPKM	ECFC_M4h_mean_RPKM	ECFC_P4h_mean_RPKM	ECFC_M24h_mean_RPKM	ECFC_P24h_mean_RPKM	ECFC_M48h_mean_RPKM	ECFC_P48h_mean_RPKM	ECFC_M52h_mean_RPKM	ECFC_P52h_mean_RPKM	HUVEC_d0_mean_RPKM	HUVEC_M4h_mean_RPKM	HUVEC_P4h_mean_RPKM	HUVEC_M24h_mean_RPKM	HUVEC_P24h_mean_RPKM	HUVEC_M48h_mean_RPKM	HUVEC_P48h_mean_RPKM	HUVEC_M52h_mean_RPKM	HUVEC_P52h_mean_RPKM	Pathway	Response
ENSG00000072210	ALDH3A2	-1.11571	0.000470826	0.0294521	16.619	21.9758	20.4856	21.9996	13.1914	18.9348	17.782	15.3351	21.5157	19.1053	14.9705	10.0684	17.2738	12.4504	23.3886	18.7745	14.2206	16.4058	Glycolysis	PolyIC
ENSG00000100889	PCK2	1.74953	2.1e-07	1.13e-05	8.94235	8.85545	9.28755	13.7752	34.3373	9.84084	15.1031	11.0401	12.1711	12.3797	12.5611	11.3173	14.8361	37.644	14.8196	19.8125	10.3099	19.2644	Glycolysis	PolyIC
ENSG00000171314	PGAM1	1.04473	0.0142929	0.114952	388.357	499.092	565.127	588.208	1071.14	466.302	581.525	464.871	671.76	353.531	362.378	389.542	403.93	601.798	346.508	429.707	325.199	387.477	Glycolysis	PolyIC
ENSG00000164904	ALDH7A1	-1.39119	5.93e-06	0.000216881	76.9023	68.3159	55.6282	72.3156	34.1435	68.5354	78.1193	72.2668	77.8935	73.3841	59.9861	64.989	66.7002	26.894	89.5587	106.56	75.3841	94.857	Glycolysis	PolyIC
ENSG00000111674	ENO2	-1.24933	0.0490368	0.144358	7.64916	6.20181	4.73774	5.06221	2.80226	6.06073	5.8012	4.98172	4.03699	10.0299	8.88362	6.01132	10.8235	7.31575	13.4025	8.18962	7.07219	6.92673	Glycolysis	PolyIC
ENSG00000137124	ALDH1B1	-1.03823	0.00036209	0.00361066	19.8362	22.2572	15.5269	18.5835	7.28967	17.4669	18.6471	16.7195	10.6544	19.0287	21.024	15.5131	21.882	12.4989	17.9224	18.2007	14.9434	15.0845	Glycolysis	PolyIC
ENSG00000143891	GALM	-1.32007	0.00624549	0.0672816	3.12971	3.16243	2.50649	4.33693	1.40447	3.26927	6.0325	3.81263	2.9888	3.09988	2.26899	1.88115	3.22205	2.58471	6.17573	3.94152	3.06637	3.42277	Glycolysis	PolyIC
ENSG00000003989	SLC7A2	1.45607	0.0480186	1	20.8053	25.7645	66.3785	10.5985	376.486	8.47989	35.7084	140.23	166.392	32.4386	104.363	144.77	30.2728	369.93	11.6402	53.1336	138.909	100.781	Metabolism	PolyIC
ENSG00000100292	HMOX1	1.64302	0.013154	1	70.8462	370.326	300.174	55.8485	139.124	73.0107	88.798	110.719	143.907	53.7227	225.204	182.634	45.3791	90.4064	75.1189	62.138	178.517	72.6473	Metabolism	PolyIC
ENSG00000108846	ABCC3	2.21231	0.0177672	1	0.547057	0.697016	1.16486	1.42065	2.42662	1.4526	1.83116	1.21985	1.03737	0.569974	1.00283	1.05132	0.813987	2.74188	1.17237	0.933198	1.00384	0.88532	Metabolism	PolyIC
ENSG00000198108	CHSY3	1.11344	0.0171649	1	3.8084	7.25095	6.69585	2.37722	2.37596	1.81118	2.48905	4.19049	4.63564	5.07696	11.0707	10.6985	3.7943	5.5725	3.19913	4.60176	6.13247	9.16329	Metabolism	PolyIC
ENSG00000134294	SLC38A2	-1.07254	0.046727	1	127.547	122.077	137.624	122.529	141.264	134.867	131.227	147.907	230.738	161.479	72.2217	68.7895	113.942	115.306	106.593	153.953	105.054	145.647	Metabolism	PolyIC
ENSG00000150540	HNMT	-1.10171	0.0307823	1	10.1484	12.6895	14.6089	17.4152	12.3286	24.4911	32.455	15.3636	38.6508	13.4117	7.27293	7.63671	13.9062	8.75353	16.3731	31.0598	13.8266	27.6592	Metabolism	PolyIC
ENSG00000169255	B3GALNT1	-1.09678	0.0115548	1	14.9632	8.94107	13.3044	16.3706	35.1011	18.6968	21.7992	11.995	17.9208	13.2974	6.71865	9.62374	12.9797	26.1165	15.4485	18.6575	9.14983	15.4178	Metabolism	PolyIC
ENSG00000002549	LAP3	1.80986	4.12e-05	0.00427237	60.5426	54.7506	107.564	70.8615	809.024	77.4254	285.662	103.305	285.28	61.001	50.1074	191.396	51.108	582.662	68.6752	303.435	95.8364	229.254	Metabolism	PolyIC
ENSG00000025708	TYMP	2.26669	0.00695698	0.221079	1.32364	0.996949	2.37447	1.44876	129.911	0.716584	31.2777	0.569543	29.8452	1.70204	1.86235	7.96156	2.65019	185.244	1.82636	38.5165	1.85314	32.8319	Metabolism	PolyIC
ENSG00000061918	GUCY1B3	1.83289	0.0425678	0.661971	0.592277	0.592025	0.83432	0.563162	0.0293731	0.562711	0.163063	3.81321	1.76672	1.39298	4.61971	4.5836	0.937317	0.33787	1.77585	0.848931	7.15055	1.33755	Metabolism	PolyIC
ENSG00000079215	SLC1A3	2.5197	0.0472273	0.684762	0.20622	0.215194	0.360071	0.68798	1.18861	0.200116	0.229592	0.227815	0.459728	0.213264	0.195752	1.21873	0.278564	0.901617	0.45219	0.890496	0.194341	0.594962	Metabolism	PolyIC
ENSG00000086062	B4GALT1	1.15537	0.0085277	0.257955	35.1975	36.6921	42.5931	28.9745	85.293	32.7497	36.3807	89.0022	42.1385	33.8749	38.2568	69.3131	28.6136	88.341	29.9359	42.1981	85.219	42.8084	Metabolism	PolyIC
ENSG00000110446	SLC15A3	4.69109	1.4e-08	3.74e-06	0.510447	0.862911	6.79018	1.66387	157.514	0.898468	38.4913	1.27247	22.2404	1.20581	1.00796	27.039	1.38844	135.214	2.61126	50.9036	2.75914	36.1984	Metabolism	PolyIC
ENSG00000112096	SOD2	4.51106	8.79e-11	4.36e-08	30.3442	21.9439	190.19	35.754	4198.64	31.7013	688.467	678.967	1496.76	31.6953	49.6629	690.966	29.6617	3765.86	34.0886	561.961	1037.33	773.582	Metabolism	PolyIC
ENSG00000112541	PDE10A	1.09842	0.0114194	0.315272	3.68128	4.2375	3.78584	2.74966	3.39397	2.80666	3.73083	3.99087	3.19437	2.87828	5.47592	5.5949	2.76359	3.21877	2.32965	3.13766	3.51445	4.51975	Metabolism	PolyIC
ENSG00000113504	SLC12A7	1.60665	0.011577	0.317727	9.46776	7.2122	7.91743	7.92559	12.3732	7.69855	10.6319	13.2602	7.36935	8.78606	12.4601	24.0383	9.59001	21.8185	10.5936	13.4324	15.3702	12.3548	Metabolism	PolyIC
ENSG00000115919	KYNU	5.4547	0.000247977	0.0175697	0.250761	0.227486	1.60912	0.482139	46.3962	0.106682	3.25655	3.62868	15.0858	0.0997148	0.0865224	2.39885	0.100643	37.7371	0.128343	4.88719	2.78298	13.3676	Metabolism	PolyIC
ENSG00000130066	SAT1	1.58888	0.0128796	0.335286	154.341	143.826	348.623	114.002	1498.09	149.844	308.592	566.297	754.355	467.811	680.755	1173.54	142.466	1075.18	154.087	354.145	576.965	506.156	Metabolism	PolyIC
ENSG00000131203	IDO1	10.9187	1.71e-08	4.48e-06	0.0706626	0.0818629	3.1602	1.18305	88.5417	0.117894	3.41619	0.163367	6.76426	0.0654045	0.0984801	15.6808	0.137035	42.9324	0.162519	6.91659	0.410998	5.75286	Metabolism	PolyIC
ENSG00000131459	GFPT2	1.64591	0.00847078	0.256842	3.68988	3.96907	5.78657	4.97619	32.8998	3.69478	5.99802	6.55824	10.1615	6.80498	9.84697	17.623	6.84458	41.1914	5.04444	8.4205	10.5444	10.7594	Metabolism	PolyIC
ENSG00000131979	GCH1	3.57865	4.38e-07	7.79e-05	2.37132	3.9655	14.953	4.1524	154.976	2.63732	11.6845	18.8007	45.4616	2.40316	2.70343	27.5844	1.95651	87.8635	2.0278	13.9776	14.1338	15.2885	Metabolism	PolyIC
ENSG00000134326	CMPK2	6.43567	6.72e-08	1.56e-05	0.268576	0.142281	15.8664	0.151147	156.076	0.171295	45.8559	0.113021	39.0315	1.58545	0.463123	69.0317	0.204744	134.548	0.466777	65.9274	0.348394	35.992	Metabolism	PolyIC
ENSG00000138135	CH25H	5.451	0.0128928	0.335286	0.0937852	0.596573	0.74424	0.762	1.39616	0.471575	0.0769205	0.498709	2.90005	0.0601726	2.31e-06	1.54944	0.0536455	0.242028	0.106727	0.792598	1.06536	0.776974	Metabolism	PolyIC
ENSG00000138735	PDE5A	1.77986	0.0328584	0.572368	1.08818	1.37953	1.39202	1.28804	2.01324	0.872737	1.46235	3.83635	3.1683	2.32536	3.49259	5.00299	1.50161	2.97819	1.36342	2.66363	5.92348	3.93072	Metabolism	PolyIC
ENSG00000158470	B4GALT5	1.55209	5.92e-05	0.00566201	35.5396	40.1003	51.535	39.0838	110.579	37.0514	53.714	64.0623	62.1637	29.9918	37.4658	82.4282	30.7558	126.942	36.1572	56.207	62.4509	48.878	Metabolism	PolyIC
ENSG00000159231	CBR3	1.49265	0.000293294	0.0197717	13.5131	11.1249	28.9065	20.2956	50.8695	15.5531	26.3037	45.1819	47.9773	13.0561	13.606	38.1682	16.0728	29.2013	14.7579	20.2235	44.3467	21.2299	Metabolism	PolyIC
ENSG00000160326	SLC2A6	1.50236	0.0113521	0.314664	13.3992	15.6959	17.8536	14.2477	54.8145	14.8419	26.2668	43.7729	28.3105	14.6781	21.6716	38.9848	17.6838	72.9626	17.5864	33.5817	44.3535	33.6714	Metabolism	PolyIC
ENSG00000170525	PFKFB3	1.17224	0.000682435	0.0394874	27.767	16.5352	29.2992	17.8377	28.709	17.4866	23.0064	30.9549	25.6899	35.57	34.4023	75.017	28.8428	40.0958	20.8224	24.5964	31.8824	21.1004	Metabolism	PolyIC
ENSG00000173786	CNP	1.77805	5.96e-05	0.00566201	43.5297	43.1415	62.2474	43.396	131.775	42.4072	78.4089	38.212	44.8241	40.7702	40.8929	130.063	48.6157	176.496	52.3533	92.1672	43.2953	76.2242	Metabolism	PolyIC
ENSG00000185015	CA13	1.41564	0.00105848	0.0561037	0.834324	0.81498	1.23718	0.386886	0.925792	0.557375	0.788718	0.585031	1.0001	1.04066	1.52286	2.4979	1.11262	1.70157	0.937892	1.15498	0.872506	1.09365	Metabolism	PolyIC
ENSG00000197943	PLCG2	1.14272	0.0118748	0.321433	4.60156	4.0115	4.05661	4.41129	14.9491	4.84697	6.89682	4.18877	4.97762	3.43551	4.01856	6.84858	3.58453	17.2476	4.93802	7.10352	4.87872	6.95694	Metabolism	PolyIC
ENSG00000072210	ALDH3A2	-1.11571	0.000470826	0.0294521	16.619	21.9758	20.4856	21.9996	13.1914	18.9348	17.782	15.3351	21.5157	19.1053	14.9705	10.0684	17.2738	12.4504	23.3886	18.7745	14.2206	16.4058	Metabolism	PolyIC
ENSG00000072274	TFRC	-1.31053	0.039621	0.631936	105.336	107.591	73.2915	40.1845	17.2901	56.7455	32.25	43.9035	28.2119	76.5087	40.3266	29.3105	62.4412	27.9183	31.0835	24.474	30.1509	24.7603	Metabolism	PolyIC
ENSG00000121281	ADCY7	-1.82945	0.0025336	0.108918	5.89701	3.0068	2.01676	3.12989	5.14813	2.78457	3.83157	2.8835	2.45839	6.26895	4.4857	5.32163	7.37142	8.29486	8.23627	8.47354	3.07955	6.68307	Metabolism	PolyIC
ENSG00000171408	PDE7B	-1.53776	1.1e-05	0.00137985	5.30502	4.57013	2.583	7.14318	0.650719	6.16118	3.50456	5.78225	4.80188	7.10795	4.78211	2.34005	7.21398	0.934516	7.53613	4.80786	6.25651	6.5453	Metabolism	PolyIC
ENSG00000175264	CHST1	-1.96069	0.00759898	0.235551	6.62651	2.15247	1.7706	4.92329	0.514098	6.54651	1.65767	4.61643	0.349111	5.00885	2.38267	1.34596	6.90474	0.81591	8.63446	5.41817	3.88542	5.16447	Metabolism	PolyIC
ENSG00000180011	ZADH2	-1.00224	0.00504385	0.176879	14.101	7.54095	6.47194	12.9713	7.15849	9.112	11.4264	6.17345	8.55965	9.71098	8.6351	3.53121	9.29972	5.67914	12.2387	11.5593	7.77146	7.3827	Metabolism	PolyIC
ENSG00000261052	SULT1A3	2.30417	0.0166745	1	7.75377	4.54634	5.52332	3.09819	20.7976	5.42213	15.5547	4.69744	14.2997	2.58576	5.13462	2.72642	8.5614	14.5901	3.7302	13.6922	3.48875	11.078	Metabolism	PolyIC
ENSG00000073756	PTGS2	-3.141	0.00083541	0.489327	11.2115	30.1742	83.2217	8.06514	86.0326	6.41358	26.5889	90.453	303.509	143.988	74.9058	162.393	15.1074	272.944	6.86764	32.3171	85.5874	116.767	Metabolism	PolyIC
ENSG00000138061	CYP1B1	-4.5656	0.0227479	1	0.139749	0.529089	0.374668	0.119524	0.127888	0.0495016	0.0567726	0.118615	0.0781556	5.28568	1.37005	0.830483	0.217061	0.409361	0.250002	0.377887	0.278346	0.192177	Metabolism	PolyIC
ENSG00000162407	PPAP2B	-1.5367	0.000519605	0.36522	20.1178	16.6233	27.798	9.63034	102.786	9.71934	31.2688	35.5768	85.8874	29.9245	24.8601	44.6709	11.0949	112.432	11.7639	23.3044	34.9658	39.1668	Metabolism	PolyIC
ENSG00000164116	GUCY1A3	-2.20551	0.0370441	1	0.377283	0.945866	0.459957	0.535198	0.0418906	0.249928	0.133326	3.30238	0.668779	1.23808	3.13794	4.89459	0.409386	0.0906362	0.93786	0.400255	8.33088	0.56204	Metabolism	PolyIC
ENSG00000004468	CD38	10.4243	9.14e-08	5.33e-06	0.018216	0.0208088	0.165672	0.0698683	49.3383	0.0174981	3.83306	0.279187	5.83379	0.0162377	0.0154775	0.449481	0.0526266	17.7306	0.174655	2.20851	0.217871	2.40242	Metabolism	PolyIC
ENSG00000008513	ST3GAL1	1.20734	0.00476067	0.052382	19.4848	20.5347	12.7298	15.458	32.6076	18.2822	20.3002	18.7674	23.0473	22.5314	23.7472	18.2572	22.1815	44.9028	18.8922	23.2802	29.5052	34.3981	Metabolism	PolyIC
ENSG00000017483	SLC38A5	1.85454	0.000308074	0.00605513	43.5488	57.367	67.6217	68.2544	177.223	45.0747	59.8397	38.5692	58.246	22.94	22.9205	17.4207	27.1908	42.9623	16.3264	28.9201	11.6804	25.7895	Metabolism	PolyIC
ENSG00000057252	SOAT1	1.18421	0.00798056	0.0759318	28.2845	36.8357	50.2084	29.2793	94.9853	28.127	43.1019	31.7382	55.5798	25.6671	24.9844	28.9026	26.5136	58.6381	21.7459	44.6135	23.3537	42.1705	Metabolism	PolyIC
ENSG00000058866	DGKG	7.6961	3.19e-05	0.000923072	0.154089	0.156971	0.154976	0.232475	2.81408	0.144625	0.498142	0.158976	0.567632	0.113727	0.139808	0.12732	0.131789	1.65521	0.186394	0.810977	0.134122	0.427318	Metabolism	PolyIC
ENSG00000060642	PIGV	2.26236	4.34e-08	2.72e-06	4.44755	3.25621	6.50042	5.90811	41.662	5.00531	5.99818	7.64143	13.7605	2.89157	3.91479	4.51572	3.99058	20.0743	3.65444	4.81118	5.29543	8.67864	Metabolism	PolyIC
ENSG00000070669	ASNS	1.39823	0.0232147	0.161222	11.0055	12.108	13.9261	17.2562	65.6379	12.1904	15.0286	9.84065	10.6332	19.6737	16.0932	14.372	16.4329	47.3917	13.4046	22.4278	9.20399	18.3927	Metabolism	PolyIC
ENSG00000072682	P4HA2	1.63964	2.86e-06	0.000115781	37.122	31.6716	28.8038	33.981	67.4064	38.1561	59.0357	32.0676	56.3198	27.5537	27.4943	25.7938	28.0338	77.4247	28.3376	45.5789	25.2375	46.7951	Metabolism	PolyIC
ENSG00000087085	ACHE	3.5843	0.00888818	0.0820641	0.31396	0.152469	0.470091	0.286098	2.88134	0.295619	0.756406	0.877272	0.967641	0.349414	0.584374	0.811852	0.30403	2.32979	0.180094	0.716185	0.395231	0.778223	Metabolism	PolyIC
ENSG00000100889	PCK2	1.74953	2.1e-07	1.13e-05	8.94235	8.85545	9.28755	13.7752	34.3373	9.84084	15.1031	11.0401	12.1711	12.3797	12.5611	11.3173	14.8361	37.644	14.8196	19.8125	10.3099	19.2644	Metabolism	PolyIC
ENSG00000101187	SLCO4A1	3.87696	7.79e-08	4.65e-06	3.27283	2.39935	3.25859	2.56826	45.7975	1.66944	4.89253	3.38439	9.90556	3.14662	3.92942	3.65733	3.54477	37.7118	2.79084	5.09245	3.36238	6.0503	Metabolism	PolyIC
ENSG00000101670	LIPG	1.77174	4.22e-05	0.00115463	43.8604	63.0504	65.2695	26.6605	138.791	25.9589	89.1325	49.9865	177.303	49.7654	55.7341	58.4893	53.2349	149.262	36.0987	116.506	33.566	188.26	Metabolism	PolyIC
ENSG00000102032	RENBP	1.66439	0.00517255	0.0560965	2.56059	3.4565	3.48358	4.09263	8.66154	4.11993	13.0945	3.56628	15.3004	2.46847	2.21604	2.28015	2.26651	6.41078	4.45902	8.71127	2.79958	8.72372	Metabolism	PolyIC
ENSG00000103150	MLYCD	1.08228	0.0111143	0.0958917	2.38926	3.17895	1.89257	2.6872	4.52191	3.15886	2.99318	3.64462	3.24088	1.87195	3.49225	3.02081	2.50967	3.62534	4.08122	3.16459	3.98064	4.92893	Metabolism	PolyIC
ENSG00000105835	NAMPT	1.27366	0.000329388	0.00639521	110.964	119.113	163.891	122.744	465.839	130.501	313.005	262.043	694.938	119.985	91.5773	151.265	101.454	314.373	111.746	257.581	235.712	318.373	Metabolism	PolyIC
ENSG00000110719	TCIRG1	1.13822	0.00878856	0.0814588	33.2939	28.0209	23.6484	32.0736	49.1579	23.3963	30.1549	32.4878	28.5272	30.5534	33.1749	28.7979	31.3759	52.8573	31.0491	31.2712	19.305	41.6501	Metabolism	PolyIC
ENSG00000110911	SLC11A2	1.62661	2.84e-08	1.91e-06	20.6216	22.5418	29.2429	18.6404	86.2905	20.678	25.2297	37.7049	42.5692	19.6859	15.8885	18.3557	18.1002	55.6735	17.2755	28.1184	33.2616	29.7458	Metabolism	PolyIC
ENSG00000111846	GCNT2	1.06699	0.00919493	0.0840311	6.88429	6.4747	5.5377	8.95165	13.2143	9.58758	12.7038	5.61973	6.54302	7.28877	5.54758	3.38457	6.87651	9.10106	10.1599	8.27968	7.44335	8.05475	Metabolism	PolyIC
ENSG00000114268	PFKFB4	1.00256	0.0260576	0.174544	2.3451	1.81896	1.9015	3.15687	3.86653	3.94851	3.86459	1.40708	1.69316	2.32944	1.59737	2.03476	3.4726	4.17926	2.69893	4.38595	1.50486	2.96211	Metabolism	PolyIC
ENSG00000117594	HSD11B1	8.49725	4.02e-05	0.0011155	0.0805636	0.00280295	0.0380701	0.102102	14.4794	0.00232918	6.35164	0.272049	6.60102	0.00249359	0.00226569	0.00261701	0.0283554	4.93601	0.00368628	1.17223	0.0383213	1.01217	Metabolism	PolyIC
ENSG00000119514	GALNT12	2.12084	0.00428491	0.0487674	0.514456	0.441109	0.20995	0.436872	1.61235	0.408158	1.56405	0.880338	1.20502	0.531921	0.497705	0.466901	0.810025	2.12383	0.492043	1.62388	0.363883	1.68394	Metabolism	PolyIC
ENSG00000119673	ACOT2	1.77875	4.17e-07	2.05e-05	9.07327	8.18518	10.9329	15.1516	40.6307	13.4332	21.2157	14.4389	22.8419	7.84169	8.11819	9.04215	10.5693	26.1105	12.4471	20.6888	12.282	15.2942	Metabolism	PolyIC
ENSG00000123983	ACSL3	1.56037	1.97e-06	8.27e-05	49.7405	50.9046	67.4536	59.3473	173.288	54.4973	99.2576	65.7642	111.668	58.6832	40.4244	70.9537	55.9793	170.253	49.0845	115.033	56.5662	91.3353	Metabolism	PolyIC
ENSG00000124357	NAGK	1.66227	2.89e-08	1.92e-06	85.9918	88.3944	88.1199	90.9433	398.001	81.9227	134.251	73.3134	141.019	54.2337	62.4456	69.7503	61.3369	156.946	74.6857	87.1553	68.8027	89.409	Metabolism	PolyIC
ENSG00000128274	A4GALT	1.67851	0.000913632	0.014614	6.54745	5.26991	6.88766	5.35208	18.1537	5.94946	9.2614	15.1751	12.0294	5.50002	5.54987	10.8188	5.71208	16.1939	5.44892	8.99039	14.6333	7.30055	Metabolism	PolyIC
ENSG00000130707	ASS1	2.49132	0.00127086	0.0189743	2.82036	3.5615	2.3776	3.08134	15.0289	5.27643	4.89946	6.40021	5.55565	2.28589	2.56346	2.09023	1.1287	9.29976	2.86498	3.43705	5.43195	2.84359	Metabolism	PolyIC
ENSG00000133313	CNDP2	1.92749	7.93e-08	4.72e-06	76.1146	81.8813	71.9686	64.7242	276.996	78.5693	104.127	94.557	98.398	62.0176	84.4192	100.525	75.0979	229.345	79.8127	109.444	80.8696	108.781	Metabolism	PolyIC
ENSG00000134575	ACP2	1.34922	0.00292838	0.0364665	25.9212	31.0792	23.9648	31.4918	68.2088	25.467	62.2672	35.237	47.8323	22.2827	24.3609	29.2254	28.9157	68.4709	38.1702	47.0563	35.3793	51.4902	Metabolism	PolyIC
ENSG00000134716	CYP2J2	8.51119	1.11e-05	0.000371324	0.0615536	0.0117106	0.0778406	0.0142512	3.38029	0.0633841	0.0865219	0.0117604	0.0918585	0.00835736	0.055625	0.515749	0.105282	4.44471	0.0646615	1.25654	0.00918016	0.746948	Metabolism	PolyIC
ENSG00000135318	NT5E	2.53865	2.43e-18	1.29e-15	79.0752	62.609	65.993	68.4663	241.132	62.7772	174.699	48.0354	139.383	56.8425	47.3686	53.9419	50.372	290.012	56.0704	202.605	45.4287	183.204	Metabolism	PolyIC
ENSG00000137198	GMPR	2.69615	2.47e-09	2.2e-07	24.5212	23.7958	28.535	33.0531	198.849	40.0909	74.7845	28.2416	62.2399	22.2928	16.6597	33.8658	20.6214	132.034	37.8081	71.5205	28.4829	55.1036	Metabolism	PolyIC
ENSG00000138356	AOX1	3.05167	0.00428601	0.0487674	0.528648	0.497723	0.318164	0.952731	1.18867	0.277345	1.67892	0.228666	0.688347	0.267159	0.454511	0.295517	0.415154	1.98028	0.227329	0.453268	0.336509	0.428413	Metabolism	PolyIC
ENSG00000139370	SLC15A4	1.20716	0.00927802	0.0844973	7.51733	6.95608	8.46845	8.86902	16.8974	7.30404	11.7593	9.69238	12.3879	8.13516	11.5078	13.115	7.14783	17.3332	8.48989	14.3926	11.4203	11.8173	Metabolism	PolyIC
ENSG00000139410	SDSL	1.68897	1.58e-05	0.00050331	5.31284	5.96159	8.36476	9.06336	24.2816	8.53927	15.639	7.66637	20.9738	4.86517	5.14714	5.0919	6.06431	14.88	7.45401	14.3099	5.09	12.9278	Metabolism	PolyIC
ENSG00000147416	ATP6V1B2	1.27891	0.000283089	0.00568157	44.264	58.1838	70.1645	59.2709	137.035	58.5279	75.7489	69.63	112.233	41.4419	49.4211	60.8038	38.0128	88.8078	41.5918	62.317	57.0519	65.1369	Metabolism	PolyIC
ENSG00000148154	UGCG	1.91422	8.99e-07	4.04e-05	14.7796	10.7455	16.6156	12.838	53.6273	12.8915	28.8291	29.8639	51.7861	18.2925	18.6906	18.1078	13.7698	62.2497	11.4387	37.8489	23.9514	42.2708	Metabolism	PolyIC
ENSG00000151229	SLC2A13	1.92212	0.000679726	0.0114334	0.550018	1.49128	0.999923	0.71558	3.47218	0.796531	0.828303	0.901064	1.23978	0.944375	0.96999	1.15804	1.09484	3.24319	0.861446	0.931488	1.21972	1.56795	Metabolism	PolyIC
ENSG00000151611	MMAA	2.14702	0.000920038	0.0146675	4.89821	3.43349	4.56029	2.70308	17.1617	4.90483	5.06369	4.27166	6.21155	3.3362	3.72325	5.95833	3.58729	9.48276	3.3133	3.50924	4.7647	4.18848	Metabolism	PolyIC
ENSG00000152952	PLOD2	1.02783	0.0367238	0.218727	193.335	170.46	201.523	157.921	393.719	162.678	225.832	160.785	237.852	175.439	154.68	162.242	164.969	323.833	112.231	237.44	126.724	217.245	Metabolism	PolyIC
ENSG00000156966	B3GNT7	2.76144	0.0470856	0.254597	0.21502	0.357215	0.44482	0.136573	1.67875	0.253139	0.495647	0.450075	0.315281	0.258268	0.388497	0.628556	0.191646	1.37834	0.704937	0.663608	0.68989	0.577449	Metabolism	PolyIC
ENSG00000160190	SLC37A1	1.5473	0.000811823	0.0132214	3.0862	3.05438	3.59948	3.46795	7.962	3.55525	5.80133	4.02359	4.98916	4.89037	4.51634	4.09557	4.84595	9.92085	5.16872	7.91753	5.69355	7.12011	Metabolism	PolyIC
ENSG00000160209	PDXK	1.04299	9.79e-07	4.31e-05	35.737	46.5879	48.3996	44.9407	135.617	40.1481	62.863	42.8309	70.0603	33.6037	46.5523	41.1989	43.7518	105.505	34.8263	56.9929	36.5383	51.5314	Metabolism	PolyIC
ENSG00000166394	CYB5R2	2.35986	2.94e-05	0.00086141	4.35737	5.13317	5.82679	4.58506	32.6402	5.00973	11.0576	5.69686	12.2718	7.10232	6.13979	6.86301	4.28584	38.9307	4.14877	12.6269	5.02282	9.02423	Metabolism	PolyIC
ENSG00000166507	NDST2	1.00152	0.0281256	0.18318	8.87237	7.98213	8.20951	6.95379	13.8163	6.38683	8.2461	10.3021	9.82168	7.24443	10.1911	10.4999	6.90371	12.3854	9.07771	10.2678	11.207	11.2282	Metabolism	PolyIC
ENSG00000166562	SEC11C	1.04335	0.0263348	0.175664	32.153	33.4499	52.8176	42.5351	115.799	43.7672	58.9397	38.8771	59.862	30.9114	27.0012	27.8062	29.4599	52.0487	22.1113	36.5672	24.6337	36.0215	Metabolism	PolyIC
ENSG00000166908	PIP4K2C	1.07956	1.67e-06	7.08e-05	10.1573	9.63133	12.854	14.243	19.0524	10.7811	14.6179	8.03788	13.2584	7.66797	7.00537	6.87599	7.179	15.9476	8.33802	12.2644	5.68932	11.8638	Metabolism	PolyIC
ENSG00000167996	FTH1	1.40666	0.00792287	0.0755834	3152.8	3740.03	2335.11	2345.81	3683.07	3906.85	3821.21	3723.77	2794.44	2016.58	2647.63	3140.83	2146	5757.34	3228.2	3188.31	6271.57	3932.56	Metabolism	PolyIC
ENSG00000170340	B3GNT2	1.43749	0.00642269	0.0650391	11.1308	13.3245	20.5982	14.309	56.2634	12.9028	17.976	11.5872	23.5711	16.3063	13.1131	18.9778	11.426	38.1567	12.1321	17.4803	11.7112	16.161	Metabolism	PolyIC
ENSG00000171174	RBKS	1.68639	0.0393523	0.227856	0.88846	0.774896	0.761275	0.713724	2.99811	0.261911	2.29043	2.87502	7.54655	0.626239	0.849593	1.0056	0.365723	2.17776	0.876618	1.31979	1.29372	1.19244	Metabolism	PolyIC
ENSG00000171314	PGAM1	1.04473	0.0142929	0.114952	388.357	499.092	565.127	588.208	1071.14	466.302	581.525	464.871	671.76	353.531	362.378	389.542	403.93	601.798	346.508	429.707	325.199	387.477	Metabolism	PolyIC
ENSG00000176597	B3GNT5	1.40806	0.00631533	0.0645847	18.2442	20.8795	32.8121	17.261	55.5647	17.3321	28.8315	30.0731	38.7392	15.445	18.7811	22.5817	15.3377	38.888	13.2593	22.848	21.4239	21.4363	Metabolism	PolyIC
ENSG00000176928	GCNT4	3.90441	0.00207296	0.027438	8.1e-07	1.4e-06	0.285786	2.1e-06	0.9788	8.67e-07	0.111544	0.0418648	0.137651	0.117796	0.0335265	0.553166	0.00814741	1.52633	0.047159	0.379238	0.0201236	0.386615	Metabolism	PolyIC
ENSG00000178445	GLDC	1.27603	0.00463656	0.0515302	1.58662	2.08881	1.65707	2.24989	3.5257	2.62496	2.58836	1.68991	2.12188	0.768893	0.587968	0.674821	1.15936	1.40413	1.53822	0.824503	0.785662	1.12949	Metabolism	PolyIC
ENSG00000178538	CA8	4.3601	0.0180894	0.135604	0.689569	0.139855	0.53211	0.242615	10.7669	0.317094	2.96295	1.21911	9.18611	0.0653108	0.0935588	0.143938	0.113784	1.02244	0.0952532	0.542823	0.530771	0.919916	Metabolism	PolyIC
ENSG00000185803	SLC52A2	1.00904	0.00111455	0.0170668	32.8883	35.4398	36.1129	33.7789	57.2109	23.8508	35.1943	34.5261	46.4204	27.2599	34.4895	31.5269	31.8884	44.4568	25.632	34.3369	30.0256	31.1542	Metabolism	PolyIC
ENSG00000196517	SLC6A9	2.1033	0.0177564	0.133878	0.213214	0.295206	0.237083	0.549117	2.02712	0.311637	0.316904	0.470837	0.287084	0.467985	0.688456	0.576952	0.548482	1.95339	0.654929	0.836973	0.458687	0.569331	Metabolism	PolyIC
ENSG00000197142	ACSL5	3.88444	4.85e-07	2.34e-05	1.66621	1.57184	1.82931	1.52006	23.8321	1.49499	6.95385	2.00571	5.9707	1.23665	1.20269	1.46067	1.14875	22.0005	1.44154	8.7537	2.33212	7.66305	Metabolism	PolyIC
ENSG00000197208	SLC22A4	2.17119	1.51e-08	1.08e-06	2.79165	2.83572	2.7792	2.95515	12.7904	3.02709	4.37252	3.11505	6.67161	2.34241	1.6661	2.29997	1.96622	9.6897	2.14938	3.02814	2.04479	4.12967	Metabolism	PolyIC
ENSG00000198814	GK	1.26898	0.00111766	0.0170961	4.51038	4.80979	5.76768	5.43502	7.56691	6.34122	3.82339	5.11036	4.47435	5.53275	4.82635	4.30546	4.30472	13.4695	4.6762	5.56144	4.27308	5.15422	Metabolism	PolyIC
ENSG00000206190	ATP10A	8.71135	0.0038028	0.0446663	0.0340411	0.0259437	0.0604278	0.0307185	0.497987	0.0238122	0.0898546	0.0280037	0.0569864	0.0302269	0.0531782	0.217839	0.0214708	6.81456	0.025971	1.9878	0.0233022	1.69679	Metabolism	PolyIC
ENSG00000214013	GANC	1.67971	2.32e-14	5.64e-12	8.59102	7.95512	8.69392	8.24949	26.2033	10.5839	11.7938	7.80349	9.65286	6.92446	6.51662	9.91513	7.64827	21.6176	9.76973	11.9544	8.38236	14.3602	Metabolism	PolyIC
ENSG00000257594	GALNT4	1.06243	0.00276006	0.0346055	3.63479	4.49932	6.28605	4.3591	8.18051	4.4328	5.78952	6.17368	7.1207	4.04978	3.94441	4.07857	2.72247	7.45848	3.35649	5.18934	4.68086	5.7796	Metabolism	PolyIC
ENSG00000060982	BCAT1	-1.24171	0.0123779	0.10349	70.2979	77.8552	81.1748	87.4883	56.1925	96.3033	70.6197	78.1601	65.5868	79.8045	79.7489	63.2741	73.0298	43.1282	80.1888	72.5823	73.6333	70.5354	Metabolism	PolyIC
ENSG00000064225	ST3GAL6	-1.65118	0.0108472	0.094325	10.8606	17.3307	18.493	13.1339	7.28033	16.1046	16.1043	23.8009	25.7147	11.8921	26.5973	16.4183	8.38394	3.79636	11.7414	8.49787	14.9779	16.7449	Metabolism	PolyIC
ENSG00000076351	SLC46A1	-1.05644	0.0267203	0.177477	1.05432	0.807857	0.302079	0.736262	0.0899188	0.86677	0.838203	0.692784	0.371102	1.14625	0.707027	0.605205	1.18372	0.468838	2.16333	1.25394	0.90614	1.48526	Metabolism	PolyIC
ENSG00000077044	DGKD	-1.16657	0.00818161	0.077157	4.52555	5.43649	5.35256	4.31188	2.62378	4.07484	2.61739	6.59942	3.40505	9.19555	10.2588	8.41557	4.82574	3.55655	7.52774	3.42474	8.06765	5.30718	Metabolism	PolyIC
ENSG00000086696	HSD17B2	-4.57047	0.00379285	0.044643	9.4823	10.2457	15.6236	14.0171	0.0475934	12.7991	9.49739	3.79979	7.63669	2.06539	0.847148	0.620429	1.37497	0.384347	1.28369	0.9092	0.317601	0.940878	Metabolism	PolyIC
ENSG00000100422	CERK	-2.45407	1.1e-08	8.25e-07	40.11	50.7112	46.1136	45.551	6.28132	42.116	20.6921	37.4615	16.1853	44.1517	42.2192	23.0884	42.3966	9.46976	44.8999	18.0393	31.9767	18.5241	Metabolism	PolyIC
ENSG00000106348	IMPDH1	-1.09272	3.61e-06	0.00014334	66.7651	70.2116	63.6956	65.6611	12.8937	53.5662	42.5053	45.4862	28.8214	64.2217	63.2299	50.7699	74.9768	25.1133	66.1552	43.6734	48.1373	43.2749	Metabolism	PolyIC
ENSG00000106688	SLC1A1	-2.69398	5.45e-05	0.00143251	3.742	2.66602	3.6296	5.00909	0.566333	3.68148	3.81438	2.42997	4.96464	4.25788	3.21738	2.16795	4.19143	0.642611	6.09552	5.7996	4.47898	6.43208	Metabolism	PolyIC
ENSG00000107611	CUBN	-2.34159	4.82e-07	2.33e-05	0.899771	0.719108	0.733022	1.12488	0.154347	0.933527	0.765876	0.613144	0.59629	1.01058	0.705024	0.52095	0.565408	0.16767	0.836902	0.719352	0.565497	0.739954	Metabolism	PolyIC
ENSG00000107614	TRDMT1	-1.15706	0.0292796	0.187949	5.13745	5.09156	6.18237	7.1371	3.60503	7.43976	6.41876	6.35095	5.06339	7.04823	4.87572	3.38856	6.17679	2.33689	5.68519	5.25137	5.0255	4.55006	Metabolism	PolyIC
ENSG00000109452	INPP4B	-1.32843	0.0110104	0.0952242	3.14682	2.7399	3.17184	2.52186	0.667819	2.46688	2.1781	2.33428	2.12269	1.92644	2.30566	1.75967	2.01809	0.669324	1.9746	1.32472	2.29836	1.59629	Metabolism	PolyIC
ENSG00000109576	AADAT	-2.84851	0.000520776	0.00932845	1.31394	1.15177	0.844464	0.796095	0.387943	0.771587	0.620313	1.13688	0.75486	1.71613	1.5689	1.46694	1.53195	0.460846	1.8758	0.816779	1.19916	1.06679	Metabolism	PolyIC
ENSG00000110721	CHKA	-1.33088	0.00743361	0.0724083	9.37843	15.51	10.1801	10.8723	2.6318	11.7443	12.1406	8.88129	6.52796	9.96335	9.17439	7.95061	7.22866	3.2436	8.647	6.6479	5.90802	7.07791	Metabolism	PolyIC
ENSG00000113448	PDE4D	-1.77457	0.00204352	0.0271485	6.18092	5.4669	5.91191	9.9347	2.85263	7.49936	5.56069	7.16258	8.35831	7.67673	4.66407	4.18801	5.84187	2.02893	6.00739	5.97624	5.25854	6.08065	Metabolism	PolyIC
ENSG00000115425	PECR	-1.53013	0.00520166	0.0562847	2.77741	2.33024	4.05775	5.52361	1.65949	4.57596	5.96728	3.24797	4.41421	3.11542	2.37483	1.64841	3.19887	0.905803	4.91274	2.72999	3.69742	3.28603	Metabolism	PolyIC
ENSG00000115758	ODC1	-1.30697	0.00340655	0.0411771	162.634	202.344	275.163	210.579	49.561	146.762	98.6081	167.835	106.16	178.989	157.031	120.477	170.783	61.0816	117.317	91.4549	123.949	97.8718	Metabolism	PolyIC
ENSG00000115896	PLCL1	-1.24767	0.00502706	0.0548831	3.73054	3.61636	3.45507	1.90523	0.572863	2.19251	2.23039	2.90903	2.23186	3.17255	3.96286	3.80155	3.26342	0.921316	2.99118	3.10306	3.09012	4.19696	Metabolism	PolyIC
ENSG00000119927	GPAM	-1.10014	0.00146415	0.0210497	4.28613	4.20552	3.43177	3.44089	0.989585	3.27854	2.14295	3.05738	2.08967	3.22229	4.00101	2.77122	3.64192	1.39104	3.70914	2.66519	3.44484	3.31076	Metabolism	PolyIC
ENSG00000120437	ACAT2	-1.18855	0.0295457	0.188913	57.5456	60.0739	67.9809	97.1874	19.7409	92.8394	60.1135	73.3811	65.6416	85.2992	57.9047	62.5543	97.0322	36.5731	96.5568	77.9584	68.8189	66.169	Metabolism	PolyIC
ENSG00000122729	ACO1	-1.88066	2.54e-06	0.000103867	47.5043	51.8181	52.4783	66.6423	20.7735	64.0569	24.181	58.2858	22.2697	47.6827	38.9636	30.8991	49.5908	14.9483	43.5126	14.3921	48.2533	17.939	Metabolism	PolyIC
ENSG00000122863	CHST3	-1.41434	0.0143586	0.115416	5.45023	9.3514	4.6309	3.09973	1.32184	3.54293	1.8754	3.43093	1.12715	9.45462	8.64307	5.53317	5.69455	3.03837	5.15491	3.58876	4.55761	3.59685	Metabolism	PolyIC
ENSG00000125257	ABCC4	-1.1536	0.0132735	0.10889	9.46926	11.46	12.577	11.6338	5.88448	9.84858	7.32421	10.1915	7.06204	15.1866	14.6711	13.5496	14.361	6.32291	11.8573	9.52919	11.7413	10.1603	Metabolism	PolyIC
ENSG00000130005	GAMT	-2.55525	1.37e-05	0.000445386	9.10382	10.5627	10.9057	15.4762	4.90819	12.3715	13.559	15.8916	17.49	10.4162	10.728	8.18439	13.3994	1.87995	18.0121	12.3732	15.776	9.80129	Metabolism	PolyIC
ENSG00000130821	SLC6A8	-1.26675	0.00811631	0.0768665	12.9895	19.0733	12.0756	10.988	2.16532	11.7442	8.19407	14.957	7.98234	14.038	21.7776	17.9045	13.6543	5.10152	13.6929	9.85556	14.004	11.8786	Metabolism	PolyIC
ENSG00000138604	GLCE	-1.38495	0.000234608	0.00487142	60.771	53.9582	63.9644	59.6503	22.5842	66.8404	59.0333	41.7524	50.6501	45.9975	36.0941	25.9369	44.1326	16.2062	43.7606	40.6887	29.8886	34.1012	Metabolism	PolyIC
ENSG00000138796	HADH	-1.75643	0.000103312	0.00245013	15.1826	16.57	19.5447	22.4842	3.74953	21.8542	15.3437	15.424	13.6873	17.3447	13.833	11.7667	16.834	4.42391	18.2611	10.297	13.1332	10.3365	Metabolism	PolyIC
ENSG00000140465	CYP1A1	-3.2934	0.011406	0.0976455	16.6271	12.5943	6.59388	12.7304	2.06229	12.2884	7.75006	13.1197	7.11223	5.67071	3.197	1.68207	5.66402	0.475135	8.01546	3.61137	8.90646	2.71782	Metabolism	PolyIC
ENSG00000140905	GCSH	-1.20219	0.018752	0.139551	30.3361	28.4316	30.0434	28.7504	12.2097	25.5017	19.2726	25.3049	20.9073	29.323	29.7282	27.088	32.3353	13.8819	32.0033	21.9656	20.9911	19.6992	Metabolism	PolyIC
ENSG00000141401	IMPA2	-1.42625	0.0186236	0.138921	2.63607	3.44532	3.17469	4.78324	0.55839	2.77082	2.32524	2.19671	1.48094	3.59589	2.57825	2.53461	3.493	1.11404	5.60969	3.90489	3.26918	1.7487	Metabolism	PolyIC
ENSG00000143797	MBOAT2	-1.16444	0.00123274	0.0185208	5.24074	7.15838	9.97686	8.35516	1.66606	7.14766	5.07785	5.51854	3.91117	7.61701	8.5405	8.53966	6.15766	3.232	8.51061	7.14097	8.25976	7.68771	Metabolism	PolyIC
ENSG00000145284	SCD5	-1.31825	0.000781903	0.0128655	16.0433	16.1887	16.0801	26.9706	6.96343	29.5152	17.5961	19.2009	16.2012	13.0934	11.1469	9.24783	13.6318	5.2189	20.7284	13.2127	13.9414	13.5867	Metabolism	PolyIC
ENSG00000147408	CSGALNACT1	-4.30743	3.38e-09	2.92e-07	11.1967	7.89685	6.05108	9.64988	3.23764	12.298	6.6303	10.9295	7.80269	8.72038	9.72112	8.47837	8.48397	0.808947	20.7413	11.6244	20.22	13.9109	Metabolism	PolyIC
ENSG00000148218	ALAD	-1.14501	0.000109774	0.00256103	17.4387	13.9203	7.7615	20.3727	7.27027	16.3562	18.8489	12.3155	9.66884	18.4016	14.7021	12.6602	19.484	7.8637	26.9275	15.5119	15.2844	14.6231	Metabolism	PolyIC
ENSG00000149809	TM7SF2	-1.533	0.0217894	0.154267	4.25061	4.75854	5.01152	13.1918	2.19583	10.2386	7.24666	11.7329	10.3408	6.16041	4.6669	4.16318	6.51925	2.71672	11.4829	6.52201	9.62314	6.09809	Metabolism	PolyIC
ENSG00000151151	IPMK	-1.48988	0.0404841	0.232253	2.57334	2.92885	5.29054	3.38104	1.81646	3.13272	2.46931	4.94101	3.29721	4.92387	4.47639	5.86652	3.19019	1.51296	3.70581	2.70478	4.70292	2.84082	Metabolism	PolyIC
ENSG00000152127	MGAT5	-1.5812	9.31e-08	5.41e-06	36.7139	30.3181	24.876	29.9082	5.26369	31.5117	23.9558	30.1224	14.0823	26.8301	22.5394	18.9404	30.3621	7.8961	35.4403	30.1519	25.8229	22.8828	Metabolism	PolyIC
ENSG00000152782	PANK1	-1.69059	0.000250482	0.00514888	1.28659	1.95099	1.77172	1.87641	0.663716	2.19338	1.62952	1.1207	1.04931	1.98924	1.8712	1.39824	2.28648	0.438387	2.53963	2.2953	1.42371	2.60869	Metabolism	PolyIC
ENSG00000154027	AK5	-5.66581	6.41e-05	0.00165436	2.45437	2.40997	2.55524	5.75735	0.351873	9.46214	1.74701	4.41085	0.942964	1.90794	1.56106	2.53521	2.43293	0.214866	3.24182	1.19363	2.59865	0.706433	Metabolism	PolyIC
ENSG00000155189	AGPAT5	-1.22635	0.000927355	0.014735	30.3449	28.7203	32.7967	34.7895	10.0073	31.3104	21.7618	29.7743	22.6613	27.4648	22.3738	17.4211	29.1655	9.0972	24.793	21.8471	23.3938	19.6963	Metabolism	PolyIC
ENSG00000161714	PLCD3	-1.22959	0.0411092	0.234324	9.67061	9.8573	5.33481	11.9242	2.04101	11.5097	8.59338	9.16518	3.15518	8.32371	6.36841	4.88947	9.27084	2.29053	15.9053	8.2054	11.4933	4.47423	Metabolism	PolyIC
ENSG00000162836	ACP6	-1.32605	0.00819632	0.0771636	4.21292	3.76698	2.8305	5.29605	1.93478	4.64719	7.15031	4.19836	5.9243	4.80541	4.06125	3.30376	5.68623	1.69157	5.44223	5.29653	3.95438	4.44443	Metabolism	PolyIC
ENSG00000164574	GALNT10	-1.19321	0.00410334	0.0470245	50.6109	53.3535	33.0411	49.2996	11.5129	54.3153	36.4601	27.2419	18.112	45.1159	33.8239	29.0172	57.5993	14.28	39.214	29.8521	31.6259	26.9791	Metabolism	PolyIC
ENSG00000164904	ALDH7A1	-1.39119	5.93e-06	0.000216881	76.9023	68.3159	55.6282	72.3156	34.1435	68.5354	78.1193	72.2668	77.8935	73.3841	59.9861	64.989	66.7002	26.894	89.5587	106.56	75.3841	94.857	Metabolism	PolyIC
ENSG00000165092	ALDH1A1	-3.42928	3.7e-12	6.04e-10	214.379	195.163	184.197	206.465	24.2942	286.251	216	269.325	239.179	207.387	124.764	118.789	189.459	13.6442	182.704	135.873	225.578	155.859	Metabolism	PolyIC
ENSG00000165646	SLC18A2	-2.09023	0.0160005	0.123827	0.747939	0.629991	0.522714	0.433472	0.257144	0.335477	0.337523	0.38578	0.240965	1.60163	1.20532	1.04548	1.16585	0.330781	1.03617	0.637915	0.960217	0.868862	Metabolism	PolyIC
ENSG00000167325	RRM1	-1.04682	0.00317619	0.0388081	70.1592	68.9701	78.9503	70.8171	16.0631	69.8083	40.934	48.8399	31.6932	78.1452	58.5626	52.9608	76.9504	31.8666	68.9589	50.3326	52.8892	42.3356	Metabolism	PolyIC
ENSG00000168393	DTYMK	-1.05682	0.0365191	0.217688	103.841	118.776	150.636	141.913	59.9482	121.931	97.5993	96.8812	101.619	80.515	74.1892	64.3215	92.3992	29.5819	78.3292	51.0902	59.7186	47.3087	Metabolism	PolyIC
ENSG00000171097	CCBL1	-1.09169	0.0259549	0.174278	5.89381	4.27039	4.37563	5.76637	1.93922	4.30974	5.40116	5.01057	4.82647	4.25027	3.0613	2.88906	5.42801	1.94191	4.0411	3.97154	2.88142	3.97958	Metabolism	PolyIC
ENSG00000172572	PDE3A	-1.82511	0.00190248	0.0258121	8.15747	7.96324	5.49182	7.76148	1.24978	6.76235	4.416	5.65588	5.06406	8.39927	19.0924	10.5538	7.29852	2.61215	7.4102	5.15957	7.45608	5.8172	Metabolism	PolyIC
ENSG00000176890	TYMS	-1.13882	0.0123058	0.103073	189.053	180.775	216.142	209.753	45.5761	192.926	150.762	126.571	99.4736	178.284	135.395	121.191	172.73	63.8829	163.07	123.417	116.256	93.1576	Metabolism	PolyIC
ENSG00000176974	SHMT1	-1.33933	0.000947197	0.0149822	20.7872	21.7044	21.9225	29.4445	5.92293	22.9681	22.5748	25.8259	12.1001	18.3484	16.0771	12.673	24.5562	7.3471	28.4714	12.8035	16.0535	13.4492	Metabolism	PolyIC
ENSG00000182054	IDH2	-1.48073	1.07e-07	6.15e-06	75.6787	86.1895	82.4294	87.9154	26.1622	85.5197	58.8415	86.6103	63.7867	81.0146	85.2954	80.2873	72.5433	25.2754	93.7998	60.7147	89.0811	60.0905	Metabolism	PolyIC
ENSG00000183048	SLC25A10	-1.55969	0.0073285	0.0716764	10.3255	14.1063	14.0111	17.0137	3.67694	11.8699	11.2319	10.6075	7.64028	10.2193	10.5767	7.31551	12.3422	2.29882	12.1527	6.69256	8.262	5.68916	Metabolism	PolyIC
ENSG00000183077	AFMID	-1.30901	0.00155307	0.0220847	39.3935	27.99	27.8029	29.1751	9.23883	43.2904	35.5896	27.7325	24.0085	29.0325	19.3493	18.2237	32.6849	11.7473	32.7739	15.1483	19.3724	19.6862	Metabolism	PolyIC
ENSG00000184470	TXNRD2	-1.67468	1.11e-05	0.000370819	120.596	121.693	119.511	124.379	30.6374	98.0062	80.8651	72.2784	89.2371	103.042	107.745	71.7137	105.272	25.9696	84.51	62.3147	71.0535	62.9479	Metabolism	PolyIC
ENSG00000189221	MAOA	-1.13388	0.00134039	0.0198267	13.0221	15.1731	12.2459	22.7075	7.33329	20.6836	18.1148	13.2699	19.3467	12.6347	12.4395	7.71678	11.8093	5.59749	13.3351	13.2808	13.8572	11.2981	Metabolism	PolyIC
ENSG00000196177	ACADSB	-1.14883	0.00324075	0.0394536	4.47686	4.31961	4.64822	6.05626	2.98606	5.35223	5.48552	5.82616	6.2255	5.32368	6.32182	5.1012	6.89755	3.48819	6.62976	6.46175	5.32346	4.76569	Metabolism	PolyIC
ENSG00000198721	ECI2	-1.98695	1.87e-05	0.00058082	209.09	220.205	246.66	243.823	64.1568	218.302	180.113	174.868	128.511	196.154	159.455	122.29	228.816	42.6967	164.291	82.4796	104.082	65.4656	Metabolism	PolyIC
ENSG00000198743	SLC5A3	-1.48783	0.00386039	0.0451417	1.45869	2.06852	1.9249	1.99314	0.346414	1.59784	1.11236	2.19734	1.32635	1.54092	1.79066	1.17962	1.73176	0.489213	1.84952	1.25972	1.65286	1.54682	Metabolism	PolyIC
ENSG00000228716	DHFR	-1.45172	3.77e-05	0.00106347	38.9465	50.7594	49.9693	55.7316	13.5733	47.613	27.211	32.7521	16.7583	43.7638	32.8641	30.5468	42.4177	13.8888	40.2896	24.2679	34.4176	23.1076	Metabolism	PolyIC
ENSG00000240583	AQP1	-3.29055	0.0454431	0.249624	13.2453	3.62472	1.99049	9.78215	0.161734	9.43378	0.579311	5.16681	0.852727	1.58519	0.86961	1.58625	3.54085	0.137964	31.2931	1.18008	9.03354	0.50813	Metabolism	PolyIC
ENSG00000241360	PDXP	-1.16023	0.00517154	0.0560965	10.5141	12.5553	8.04306	11.3345	1.49071	8.20436	6.05952	6.79648	5.40536	10.5323	10.2538	5.11745	10.9665	3.75113	9.46062	7.37906	5.86482	6.93766	Metabolism	PolyIC
ENSG00000117461	PIK3R3	1.32145	0.000109932	0.012116	5.41515	5.99909	6.52281	7.50502	3.69258	9.81942	5.30357	6.9016	4.90847	5.47384	2.91398	7.20639	5.44347	2.73147	7.29108	6.10772	5.81363	5.31655	Metabolism	PolyIC
ENSG00000170634	ACYP2	1.04978	0.0328995	1	4.17644	4.47023	8.05285	6.5391	5.3009	5.33065	6.83878	5.52114	13.011	2.30945	1.96664	3.62017	1.92348	3.63311	3.75077	3.21179	3.29148	3.25996	Metabolism	PolyIC
ENSG00000196502	SULT1A1	-1.9859	0.0411888	1	0.775485	0.920421	0.828535	2.51499	2.5468	2.39455	6.66827	2.40066	5.69694	1.93096	1.3865	1.61795	1.28113	2.47835	2.42056	4.47822	2.08233	5.32923	Metabolism	PolyIC
ENSG00000107798	LIPA	1.02568	0.00511411	0.051991	31.4659	30.2304	38.9059	33.9716	60.0113	43.7635	73.2963	40.7904	76.0162	33.2665	28.4849	31.9464	26.6864	46.2278	33.0957	59.9203	35.0498	52.4025	Metabolism	PolyIC
ENSG00000113163	COL4A3BP	1.06366	0.00249163	0.0301142	13.4928	14.9665	13.3627	12.4778	21.4927	10.0899	10.6793	20.5313	20.6023	9.96595	11.7167	14.4008	9.54556	17.6152	12.7138	14.9583	21.6248	16.7098	Metabolism	PolyIC
ENSG00000151348	EXT2	1.11709	0.0444878	0.238587	57.2891	45.5931	35.4808	42.6375	50.0367	54.2381	75.82	53.9911	66.746	43.1766	43.7741	44.2139	41.5998	81.9928	50.501	81.1225	56.5992	83.5498	Metabolism	PolyIC
ENSG00000165029	ABCA1	2.4703	0.0160008	0.117692	0.686121	0.679653	0.292738	0.739579	0.899389	1.26088	0.894585	1.33765	0.609171	1.87361	1.34052	1.31741	0.681551	2.89885	1.20776	2.09245	2.20519	1.56659	Metabolism	PolyIC
ENSG00000183696	UPP1	1.10023	0.0318491	0.188866	48.611	57.6405	89.4358	61.2149	151.961	47.2187	101.242	70.9658	133.806	55.7499	52.1989	63.231	42.6037	87.652	37.3167	58.894	46.8646	68.9476	Metabolism	PolyIC
ENSG00000197818	SLC9A8	1.00085	0.032782	0.192573	3.31988	3.72435	3.24616	2.67024	5.55371	3.44324	4.3951	4.7608	3.89664	3.93179	3.63876	5.05691	3.7068	6.79042	4.74138	4.94564	4.44063	5.79223	Metabolism	PolyIC
ENSG00000235863	B3GALT4	1.75106	0.0356363	0.204424	1.97375	1.84326	2.01975	1.97724	5.33239	3.43774	4.50968	3.0048	2.31814	0.995031	0.788704	1.33616	0.933122	2.7242	2.84169	2.03766	2.49884	2.46619	Metabolism	PolyIC
ENSG00000079462	PAFAH1B3	-1.28518	0.000202768	0.00403075	26.7602	35.8395	34.3631	36.4218	11.691	33.5656	39.4533	34.867	41.1726	30.9716	35.8302	29.9844	43.1838	13.9663	43.5686	32.4551	35.6706	26.2134	Metabolism	PolyIC
ENSG00000083807	SLC27A5	-1.63437	0.0253602	0.16131	4.04269	5.06993	5.97222	5.56551	5.29466	8.00638	11.821	8.1854	14.1043	4.64908	4.86249	3.96485	9.61734	2.38628	5.10205	7.27439	6.52096	6.45986	Metabolism	PolyIC
ENSG00000086475	SEPHS1	-1.11514	2.46e-09	1.81e-07	71.8443	74.4468	69.4669	78.1675	21.0686	73.085	52.8006	51.8645	39.3736	67.372	66.8275	60.6529	76.0681	37.3257	70.287	47.9521	55.9603	44.9559	Metabolism	PolyIC
ENSG00000102743	SLC25A15	-1.03186	0.00689275	0.0648064	10.4089	8.23769	6.80013	5.7622	1.94323	8.55942	7.53473	5.13801	4.19223	9.00501	9.21034	5.96499	11.3296	4.25699	9.64296	8.48375	6.53377	7.80733	Metabolism	PolyIC
ENSG00000103202	NME4	-1.01604	0.00603456	0.0587456	116.417	131.585	126.727	136.606	63.4807	137.079	106.847	120.225	102.114	102.659	110.999	105.196	130.106	54.0091	136.574	90.5939	99.078	86.138	Metabolism	PolyIC
ENSG00000105552	BCAT2	-1.01322	8.41e-06	0.00026811	37.8071	39.1128	32.4785	42.6947	9.40028	40.2887	37.0923	30.9769	22.122	35.3873	33.4162	29.204	45.1753	18.7486	42.9049	27.3353	31.2374	24.3155	Metabolism	PolyIC
ENSG00000105655	ISYNA1	-1.28541	0.00907732	0.0797322	19.4005	14.6394	9.38457	17.6303	4.6453	15.7133	14.0647	13.8734	9.71729	17.2293	15.8123	15.0201	23.4365	7.34231	23.2271	13.6329	18.1555	11.4128	Metabolism	PolyIC
ENSG00000116133	DHCR24	-1.02132	0.0224898	0.148369	98.21	124.716	112.615	162.352	27.3248	119.54	89.8378	114.714	64.2928	112.959	100.619	80.641	153.52	60.6507	129.832	113.77	81.9916	97.0301	Metabolism	PolyIC
ENSG00000118276	B4GALT6	-1.08896	0.00113658	0.0165275	7.24791	8.42735	8.73556	8.1669	2.66312	8.92486	6.17767	8.68239	7.51516	8.34027	7.90455	4.39243	6.77397	3.72966	7.46897	9.26407	8.05941	8.29739	Metabolism	PolyIC
ENSG00000138030	KHK	-1.91107	0.00154145	0.0207794	1.54238	1.67776	1.81965	3.1217	0.344061	2.42475	2.35901	2.01668	1.44229	1.56307	0.759817	1.1673	3.07212	0.623201	3.07608	1.1976	1.36061	1.04088	Metabolism	PolyIC
ENSG00000161267	BDH1	-1.44601	0.0434283	0.235123	1.96373	3.72185	2.57183	4.10332	0.349518	3.10224	1.59921	2.82286	1.12858	2.48497	3.53276	1.78777	3.9953	0.640476	6.12271	2.24921	2.65286	2.50772	Metabolism	PolyIC
ENSG00000164867	NOS3	-1.75371	0.0465764	0.245467	29.8593	16.0545	7.83734	20.6987	7.33085	22.5607	17.7896	12.3896	6.59853	19.9593	15.4355	8.43597	29.0378	7.50387	33.0623	20.5961	11.3352	10.8283	Metabolism	PolyIC
ENSG00000169738	DCXR	-1.02669	0.000106544	0.00234807	45.9351	46.923	52.9082	68.5618	27.1632	49.2823	49.2998	51.5071	47.0244	46.7902	45.4516	41.5696	60.2204	23.9199	59.2566	40.442	40.6027	34.4404	Metabolism	PolyIC
ENSG00000173599	PC	-1.26975	0.0480213	0.250837	4.11718	4.03956	2.82584	4.04562	0.954396	4.4945	3.61882	3.41826	1.16864	4.99242	4.61212	3.0217	4.88156	1.71763	5.75981	2.37172	3.72114	2.31628	Metabolism	PolyIC
ENSG00000173638	SLC19A1	-1.26562	0.00036301	0.00654962	31.8928	26.5491	15.1146	20.8112	3.71312	12.6809	10.1841	8.96209	4.90695	18.2578	16.9324	10.2723	24.9578	8.75075	15.1904	12.5284	9.33778	8.13211	Metabolism	PolyIC
ENSG00000178035	IMPDH2	-1.03423	6.52e-05	0.00152874	228.356	226.461	242.465	235.276	59.2964	223.777	164.373	183.17	131.846	210.136	192.526	170.076	223.533	93.2431	201.593	128.043	165.336	125.037	Metabolism	PolyIC
ENSG00000183032	SLC25A21	-1.79873	0.00827112	0.0743919	0.916843	0.980623	2.65994	1.07531	0.648899	1.90167	1.23604	1.14171	1.12164	0.856034	1.42496	1.38399	1.68127	0.301492	1.19654	0.848395	0.872687	0.906211	Metabolism	PolyIC
ENSG00000184207	PGP	-1.19821	0.000179863	0.00364105	18.9735	22.7213	22.0542	22.2007	8.35195	13.7694	18.878	16.1071	19.531	16.6769	16.4097	12.6721	25.0436	9.19083	17.2977	14.753	12.2608	15.289	Metabolism	PolyIC
ENSG00000185813	PCYT2	-1.03655	0.00150194	0.0203487	26.6759	28.3696	22.194	36.1669	11.5802	34.3357	31.5069	36.263	23.5572	31.6614	27.7795	24.4293	39.9609	19.1237	43.3171	33.7395	28.1435	32.1769	Metabolism	PolyIC
ENSG00000123836	PFKFB2	1.45771	0.0274686	1	0.505529	1.24859	0.553818	0.721496	0.260701	0.49584	0.429185	0.64296	0.676296	0.84677	1.11984	0.651335	0.558935	0.468622	0.850797	0.59724	0.835523	1.04898	Metabolism	PolyIC
ENSG00000133805	AMPD3	2.15692	0.0306965	1	1.1535	1.47033	1.04153	1.35626	2.29438	1.66218	1.90733	1.47097	0.841327	0.997022	0.704612	0.568368	0.866793	2.48381	1.67489	1.48831	0.895058	1.88431	Metabolism	PolyIC
ENSG00000170385	SLC30A1	2.53705	0.000333552	0.770292	3.81111	20.3067	24.0419	9.3584	8.02104	11.6498	10.9414	7.20609	7.40801	7.94931	8.08369	8.75691	4.60379	5.61447	8.6831	12.0184	7.78404	10.1416	Metabolism	PolyIC
ENSG00000110090	CPT1A	-1.38393	0.0368787	1	31.4063	15.5864	12.1972	19.356	10.9639	21.1993	19.213	12.0482	9.49227	26.329	21.7347	21.3166	23.4203	20.3075	33.9525	25.5399	28.7556	21.9121	Metabolism	PolyIC
ENSG00000114770	ABCC5	-1.03897	0.0356385	1	9.64285	5.51149	4.46757	6.94288	4.7843	6.50031	6.6403	5.5103	7.54965	7.2344	6.79591	6.0898	8.52328	3.70803	7.92744	7.57138	5.92478	8.08217	Metabolism	PolyIC
ENSG00000184381	PLA2G6	-2.03893	0.0409103	1	3.11678	1.76096	3.10972	2.40918	2.55664	2.36878	2.217	1.70544	1.96372	1.32759	2.24107	1.48434	2.16969	1.86809	3.14206	1.60787	1.61243	2.4109	Metabolism	PolyIC
ENSG00000109390	NDUFC1	1.07305	0.046512	0.60955	87.8631	126.627	164.521	181.906	211.211	166.473	180.323	153.145	241.254	80.5754	88.8394	88.2325	98.3025	90.1821	111.418	89.7073	94.3967	98.7806	Metabolism	PolyIC
ENSG00000116704	SLC35D1	1.34493	0.00977392	0.470789	2.43192	3.52276	5.22937	2.84149	2.42383	2.86486	2.58067	3.49139	3.71297	3.68811	4.27548	3.63184	3.14626	2.33725	3.03351	3.2106	4.05563	4.18263	Metabolism	PolyIC
ENSG00000116711	PLA2G4A	1.20293	0.0401191	0.60955	18.5754	25.2072	35.0391	20.4265	45.1849	22.7194	18.6217	32.3481	51.452	21.6972	33.8316	38.7788	20.6678	28.365	17.7057	20.7983	32.8245	41.383	Metabolism	PolyIC
ENSG00000125246	CLYBL	2.06488	0.0412314	0.60955	0.674115	0.601672	2.06046	1.17965	0.453833	0.565123	0.700478	1.34275	1.00148	1.35284	0.964671	0.67617	0.995763	0.716142	0.950793	0.953009	0.931418	1.07414	Metabolism	PolyIC
ENSG00000151012	SLC7A11	1.23586	0.0247678	0.60955	24.8113	41.9503	49.9024	28.5993	16.8452	27.1687	14.5229	60.5024	29.7459	39.4599	62.0753	60.7075	27.0089	18.1862	29.6642	23.6663	58.8266	38.1309	Metabolism	PolyIC
ENSG00000163738	MTHFD2L	1.16472	0.0286087	0.60955	5.39008	9.22034	11.1656	14.4582	12.9429	11.3122	7.9395	11.6443	11.9036	6.62775	6.40952	5.19102	7.3292	6.3173	8.66146	5.65971	8.06702	6.08495	Metabolism	PolyIC
ENSG00000166741	NNMT	1.18491	0.0314778	0.60955	212.395	229.381	415.868	301.413	462.975	299.927	364.23	615.614	778.523	256.963	268.621	446.424	202.777	289.335	176.752	236.888	489.689	251.044	Metabolism	PolyIC
ENSG00000179085	DPM3	1.01273	0.0224661	0.60955	40.2241	52.814	75.2354	90.7744	73.3843	76.7632	89.8345	75.6906	145.728	34.7667	47.8446	45.1558	52.1201	36.8475	48.3814	42.7492	43.6927	47.9567	Metabolism	PolyIC
ENSG00000243678	NME1-NME2	1.43116	0.0132026	0.531601	269.565	572.93	707.419	779.292	845.396	664.862	621.104	726.367	997.664	481.498	499.715	403.434	298.571	386.243	416.674	359.142	339.03	362.395	Metabolism	PolyIC
ENSG00000115556	PLCD4	-1.34952	0.0450035	0.60955	3.15109	2.26259	2.14032	3.35505	0.653256	1.25383	1.76486	2.83122	1.40247	1.71135	2.10101	1.65293	1.66577	1.39651	2.70538	1.60312	2.59686	1.60117	Metabolism	PolyIC
ENSG00000137841	PLCB2	-3.49693	2.58e-05	0.00715657	2.18774	0.682499	0.526302	1.09064	0.268228	1.18861	1.3482	0.832831	1.4059	1.02341	1.56981	0.767356	1.9501	1.77966	2.13128	1.1618	0.868588	1.03375	Metabolism	PolyIC
ENSG00000139631	CSAD	-1.88426	0.0236824	0.60955	4.72488	2.91385	2.59498	2.77807	2.26683	2.08891	2.66927	3.63517	3.65573	3.72265	4.33155	1.80379	4.55557	2.63098	4.50958	3.05101	3.39872	4.65559	Metabolism	PolyIC
ENSG00000143772	ITPKB	-1.61628	0.0496166	0.60955	6.72488	4.71288	2.46013	7.75892	2.06029	8.38937	7.36059	6.602	2.39421	7.1927	8.32876	3.10982	7.96589	2.66478	11.8584	9.10992	9.9942	8.14933	Metabolism	PolyIC
ENSG00000179163	FUCA1	-1.12804	0.044681	0.60955	5.00577	4.76467	2.76692	4.60115	5.32597	5.70479	10.8598	8.32695	9.252	5.22143	5.87186	4.88406	4.57075	5.51813	5.96322	10.1877	6.86758	11.335	Metabolism	PolyIC
ENSG00000099795	NDUFB7	1.01405	0.0431383	1	211.977	257.827	310.46	353.331	351.501	277.052	365.028	309.882	562.182	195.975	208.613	206.313	243.567	181.431	217.803	207.383	193.187	210.134	Metabolism	PolyIC
ENSG00000108479	GALK1	1.06701	0.00482169	1	21.5168	26.2837	39.3153	39.8746	24.3962	29.0839	43.0914	32.9763	49.3106	21.032	22.376	19.9788	28.1527	21.395	32.0922	30.063	19.9037	24.6874	Metabolism	PolyIC
ENSG00000168282	MGAT2	1.17623	0.0466707	1	31.3861	35.5467	44.3917	61.684	74.2328	41.8677	59.6307	65.2816	74.1064	44.7431	46.7819	48.1366	47.8609	65.4578	41.0962	47.671	44.4643	57.4047	Metabolism	PolyIC
ENSG00000241973	PI4KA	-1.87725	0.0319285	1	14.9348	11.7443	7.51872	9.05123	6.20199	8.98001	9.54185	8.22195	7.58391	15.2348	15.2434	12.4545	15.5599	15.7058	16.0143	16.0166	12.9436	14.788	Metabolism	PolyIC
ENSG00000000419	DPM1	1.00831	0.0279403	0.0970764	67.733	62.4987	90.1774	70.2181	92.9973	72.7368	95.1343	63.6996	120.39	66.9136	62.4635	62.9218	63.7342	57.2867	53.1695	69.8817	59.5867	79.8615	Metabolism	PolyIC
ENSG00000013392	RWDD2A	1.21416	0.01938	0.0749293	6.41447	5.0907	6.48114	6.93475	10.6459	9.15965	10.1433	11.08	11.4533	4.75854	6.0202	6.17196	5.62131	8.00626	5.79313	6.77621	6.94117	8.08924	Metabolism	PolyIC
ENSG00000023572	GLRX2	1.34002	0.00350127	0.0214668	23.7763	26.8435	37.2669	30.2377	47.473	23.2412	26.8539	26.3788	46.4498	22.3589	21.9681	21.6842	20.8979	22.982	16.1809	21.3346	20.2675	22.272	Metabolism	PolyIC
ENSG00000064651	SLC12A2	1.26866	0.0230233	0.0845881	7.33451	11.2536	12.1594	8.67199	16.7156	9.24862	10.9689	32.158	33.2179	10.446	13.0472	14.4405	6.44699	12.663	8.57121	20.1141	29.8203	45.1487	Metabolism	PolyIC
ENSG00000065911	MTHFD2	1.77077	0.00555566	0.0304247	66.2473	64.8704	82.5179	69.8419	176.421	51.2365	46.9881	62.9049	71.9861	76.6885	83.845	79.3367	64.5295	99.6126	48.9776	65.5766	61.4194	59.7669	Metabolism	PolyIC
ENSG00000067113	PPAP2A	1.68891	2.9e-09	1.39e-07	9.51512	13.6288	17.1479	12.6124	23.6432	12.2431	15.1066	19.4961	21.4882	9.21399	11.5098	15.5969	8.60446	14.8697	10.8246	12.7954	18.5854	13.9841	Metabolism	PolyIC
ENSG00000069943	PIGB	1.67152	0.000180289	0.00207277	7.26563	6.94641	11.9303	9.28641	14.7594	8.71194	9.38379	5.55	10.2067	7.62811	5.1063	4.73823	6.83599	7.20766	7.32549	8.87821	5.53789	7.76508	Metabolism	PolyIC
ENSG00000071967	CYBRD1	1.58347	2.96e-05	0.000454254	14.9371	12.9939	15.4694	15.8295	29.2631	19.3214	25.2576	15.9647	32.2016	11.2402	14.3961	17.3155	9.59297	16.1382	20.8697	17.1016	17.0524	17.7165	Metabolism	PolyIC
ENSG00000076685	NT5C2	1.2968	5.08e-08	1.85e-06	33.1208	34.4521	37.0157	33.5468	66.9741	38.4263	38.4084	31.0803	34.5365	38.039	30.4379	30.465	31.4314	46.9484	39.2803	35.0815	32.2757	36.0971	Metabolism	PolyIC
ENSG00000082212	ME2	1.00041	0.0130563	0.0567639	28.3604	26.3981	31.9544	31.1872	43.1879	28.6602	29.29	27.403	32.429	28.8314	23.509	23.1619	26.8628	31.0179	26.6238	27.2908	21.7023	27.317	Metabolism	PolyIC
ENSG00000088451	TGDS	1.5006	0.0127082	0.0555566	8.15803	11.2741	15.2216	11.2395	14.398	10.4248	12.3229	8.44831	15.1993	6.73331	9.01869	9.37636	7.60423	11.1861	7.90982	10.2309	8.07375	13.3165	Metabolism	PolyIC
ENSG00000090013	BLVRB	1.16146	0.00227085	0.0154463	40.9294	44.0208	53.7068	54.6156	67.8539	59.9525	116.593	50.9448	125.238	33.6063	32.2611	32.1234	35.7459	43.5472	42.3916	60.7946	37.3856	55.6187	Metabolism	PolyIC
ENSG00000090266	NDUFB2	1.10115	0.00531508	0.0294117	269.352	315.346	385.169	383.074	460.218	362.24	355.897	338.336	607.429	219.059	237.476	239.557	250.302	215.029	227.891	205.353	239.766	230.066	Metabolism	PolyIC
ENSG00000093010	COMT	1.16578	3.71e-06	7.89e-05	161.767	178.046	180.574	201.837	274.331	205.42	266.381	187.626	256.226	124.861	143.42	135.339	158.401	191.243	144.976	174.549	141.841	150.392	Metabolism	PolyIC
ENSG00000100554	ATP6V1D	1.38504	0.00375424	0.022571	60.3822	98.8464	101.394	75.9918	121.438	74.6358	82.2498	86.0198	112.079	66.9723	79.8798	79.4998	59.023	83.6539	52.5899	68.6615	72.6945	78.5237	Metabolism	PolyIC
ENSG00000103044	HAS3	1.38556	0.0321251	0.107069	1.15141	0.556744	0.370083	0.71582	2.11395	0.69966	0.547431	3.30982	2.75319	0.562817	0.269429	0.34534	0.659954	0.536823	0.41544	0.521068	1.35606	0.589794	Metabolism	PolyIC
ENSG00000104325	DECR1	1.61933	2.89e-06	6.46e-05	53.2959	58.9813	68.1622	56.6239	122.358	94.2443	88.5818	58.3391	97.3677	61.2499	50.5002	54.0795	49.3218	80.3219	59.3413	80.3862	68.8066	82.5993	Metabolism	PolyIC
ENSG00000106392	C1GALT1	1.30754	0.0207575	0.0788597	22.2951	18.4926	28.7754	25.7305	47.5058	26.1703	29.8028	18.8496	31.1601	25.7341	18.3963	15.5187	20.9585	39.0203	17.6169	27.4984	16.0068	25.7166	Metabolism	PolyIC
ENSG00000106605	BLVRA	1.26493	2.17e-05	0.00035096	44.2386	43.0065	51.7373	52.5895	77.471	39.4412	49.9503	45.4594	53.7714	48.3106	42.2427	47.2993	52.5997	58.934	51.8855	50.9743	44.6717	41.9096	Metabolism	PolyIC
ENSG00000111726	CMAS	1.0243	0.000218262	0.00241376	35.16	29.1099	28.9908	34.0567	53.2587	31.2261	33.5291	32.9347	36.9123	33.3258	35.5942	30.9258	35.5706	44.3512	33.1937	38.6108	32.0269	42.8482	Metabolism	PolyIC
ENSG00000111775	COX6A1	1.50794	0.000604343	0.0054237	442.262	514.129	589.527	678.446	1007.71	599.165	694.838	536.65	1008.53	370.996	401.876	388.647	432.765	400.284	395.002	412.855	416.176	405.838	Metabolism	PolyIC
ENSG00000112695	COX7A2	1.16459	0.014129	0.0601387	318.543	317.641	440.726	407.73	545.22	389.082	374.875	308.133	618.137	248.039	236.254	248.061	246.493	234.514	214.748	235.969	269.867	251.141	Metabolism	PolyIC
ENSG00000113732	ATP6V0E1	1.65604	0.000674208	0.00596367	189.154	226.197	292.474	230.762	449.373	253.4	320.871	209.055	426.558	145.82	149.408	145.772	142.873	179.526	141.8	184.337	163.9	189.608	Metabolism	PolyIC
ENSG00000114021	NIT2	1.04196	0.0186162	0.0728895	18.5332	20.0483	28.8916	33.678	28.9474	24.2865	34.4474	22.1805	42.278	19.2453	18.9481	15.1951	18.2744	23.8999	19.5733	27.6943	19.5942	24.7618	Metabolism	PolyIC
ENSG00000114480	GBE1	1.15938	0.0277861	0.0967086	80.231	88.3841	114.859	81.5363	118.758	80.6293	69.6035	85.9284	100.85	92.563	102.038	88.2245	73.8877	77.1404	69.0434	64.3309	92.6356	91.7526	Metabolism	PolyIC
ENSG00000115159	GPD2	1.09649	0.0148249	0.0621537	15.1197	18.0294	20.3267	20.8736	29.0913	19.8816	14.6439	16.7702	14.3923	16.0109	13.3438	18.0904	15.767	19.2881	16.8845	17.8056	15.1821	14.3314	Metabolism	PolyIC
ENSG00000115944	COX7A2L	1.23536	0.0361426	0.116449	109.999	160.447	232.697	190.89	213.506	213.372	196.953	188.352	299.367	107.318	114.366	107.193	107.608	96.4597	120.716	120.018	132.828	118.662	Metabolism	PolyIC
ENSG00000117410	ATP6V0B	1.15535	0.00220972	0.0151209	90.6965	110.119	147.707	113.343	147.588	113.216	126.716	113.237	186.895	72.0144	84.3139	68.6137	73.222	76.7044	68.3589	78.1748	77.3354	89.0932	Metabolism	PolyIC
ENSG00000119013	NDUFB3	1.14474	0.0102958	0.0476439	119.806	136.988	156.274	169.388	203.569	190.751	209.293	142.945	265.353	106.152	101.291	98.1849	108.759	92.5805	112.143	120.223	103.8	135.53	Metabolism	PolyIC
ENSG00000120697	ALG5	1.15975	0.00697633	0.0358451	39.8486	38.5513	59.7677	48.794	64.062	49.2428	52.1182	44.7415	58.8042	36.0391	31.0987	32.4526	36.5978	35.6613	29.1847	40.3918	30.741	36.7534	Metabolism	PolyIC
ENSG00000125356	NDUFA1	1.54758	0.000137177	0.00165686	138.823	143.605	184.458	192.085	289.349	229.406	234.088	195.205	330.457	135.148	136.849	142.157	136.815	149.242	154.94	156.715	149.217	161.898	Metabolism	PolyIC
ENSG00000126821	SGPP1	1.3586	0.0371674	0.11859	2.92384	4.14792	4.62525	4.56993	5.28061	2.95933	4.43955	3.20562	4.81226	3.43724	3.32585	3.05295	3.63366	4.26464	3.24108	4.99213	2.95077	4.19265	Metabolism	PolyIC
ENSG00000127125	PPCS	1.27118	0.00134298	0.0102934	27.0684	25.5677	30.0575	34.5611	41.9333	34.8316	35.053	28.1709	46.0587	21.949	18.8298	22.2098	21.5715	24.4093	28.0203	31.7594	26.3604	33.1276	Metabolism	PolyIC
ENSG00000127184	COX7C	1.10733	0.0110125	0.0501609	465.269	529.07	652.454	590.261	731.203	727.292	588.899	544.241	862.273	401.961	347.001	364.175	358.444	291.188	394.058	347.28	461.393	362.943	Metabolism	PolyIC
ENSG00000127540	UQCR11	1.19499	0.00486529	0.0274263	105.513	141.878	157.046	142.556	171.939	153.913	171.226	166.707	276.081	80.2678	90.2107	95.2427	96.5953	95.792	111.785	86.0392	102.698	97.3215	Metabolism	PolyIC
ENSG00000128524	ATP6V1F	1.05662	0.00892922	0.0430136	210.275	241.496	271.14	265.3	334.74	263.758	291.655	267.335	452.47	161.264	182.946	178.538	179.407	177.148	183.493	175.433	183.529	195.995	Metabolism	PolyIC
ENSG00000130958	SLC35D2	1.34412	0.00183096	0.0131744	19.5752	18.2547	24.4499	27.7179	37.8539	25.506	33.2509	22.5916	35.9463	17.4148	16.5614	15.3862	18.6729	22.4618	22.2251	27.7191	16.6901	26.9545	Metabolism	PolyIC
ENSG00000131100	ATP6V1E1	1.22307	0.000528276	0.00487397	111.564	115.643	135.72	116.463	180.031	137.408	154.957	139.384	200.116	115.645	122.612	123.88	107.952	125.948	102.787	126.653	131.828	153.525	Metabolism	PolyIC
ENSG00000131174	COX7B	1.38743	0.00648322	0.0340604	60.8814	54.44	70.3994	74.9402	111.223	92.3399	75.2901	72.4788	150.805	60.1512	55.4706	59.506	55.8211	56.2161	58.3818	53.8691	54.2163	65.7569	Metabolism	PolyIC
ENSG00000131446	MGAT1	1.24344	9.81e-06	0.000179065	72.3793	82.5745	85.3557	94.5734	125.403	78.15	99.0553	101.21	102.798	62.9376	62.423	70.3412	64.4447	96.0294	70.2017	75.7603	85.5798	81.2801	Metabolism	PolyIC
ENSG00000133731	IMPA1	1.89001	0.00447201	0.0258073	25.7104	25.3856	34.8778	25.6945	64.3557	32.671	34.5456	33.4119	51.7598	27.791	26.1503	27.46	23.9349	38.403	21.497	26.2183	25.3638	29.1514	Metabolism	PolyIC
ENSG00000135069	PSAT1	2.36966	0.0029157	0.0188129	33.1572	44.0525	53.6906	72.8722	143.477	47.7731	30.1692	43.1831	29.1288	44.8902	36.2669	29.4978	42.1067	59.0101	35.7802	42.0708	22.7237	32.4544	Metabolism	PolyIC
ENSG00000135940	COX5B	1.37191	0.00302781	0.0193258	166.428	194.258	252.799	238.958	323.208	250.995	308.576	249.737	470.915	156.952	155.676	157.618	166.282	173.219	190.651	188.381	190.047	186.228	Metabolism	PolyIC
ENSG00000136010	ALDH1L2	1.17505	0.028574	0.0984008	0.623979	1.49468	0.594151	1.2895	1.0736	0.683159	0.673556	0.640923	0.41223	1.99349	1.40573	1.20051	1.75907	3.02983	1.59422	2.96523	0.767982	2.16704	Metabolism	PolyIC
ENSG00000136371	MTHFS	1.03352	0.0429457	0.131637	18.8504	26.5438	31.6586	27.8745	30.495	28.7523	32.7427	25.9847	35.0924	12.8102	13.1054	13.3395	14.9186	13.1915	12.3162	15.1033	14.681	14.774	Metabolism	PolyIC
ENSG00000136521	NDUFB5	1.02742	0.0475708	0.141188	70.9326	88.1029	121.964	113.281	109.316	122.323	116.202	106.448	175.025	60.2172	55.4903	56.5937	62.0637	50.7193	68.0638	74.4377	74.3632	73.5087	Metabolism	PolyIC
ENSG00000136810	TXN	1.38943	0.00156558	0.0116498	304.801	307.267	395.865	363.394	597.905	383.556	451.264	288.011	528.144	292.672	264.934	259.944	280.057	341.432	260.039	326.864	246.557	297.505	Metabolism	PolyIC
ENSG00000137944	CCBL2	1.37892	0.0013355	0.010254	13.9193	15.8518	20.8405	23.9714	22.904	17.874	21.2931	19.2054	28.8671	18.0464	13.3838	19.5611	15.8682	18.5232	16.6873	21.1624	18.7669	20.0845	Metabolism	PolyIC
ENSG00000139180	NDUFA9	1.59275	0.000746702	0.00644733	74.6722	87.8666	127.301	103.017	182.766	116.021	119.187	94.0721	144.104	73.8727	72.3742	80.7484	76.7664	100.014	76.6115	82.0853	71.9592	80.0223	Metabolism	PolyIC
ENSG00000142168	SOD1	1.20602	0.00366663	0.0221977	229.938	244.887	272.642	305.648	397.765	313.658	391.393	269.239	505.366	238.478	228.899	230.103	236.924	253.648	257.649	297.475	239.469	268.131	Metabolism	PolyIC
ENSG00000143252	SDHC	1.22459	0.0152721	0.0634895	94.8563	107.126	135.328	125.132	157.941	138.99	132.393	122.445	191.511	82.4044	71.5245	67.1605	75.3023	77.2858	88.8358	84.4178	93.8357	88.3038	Metabolism	PolyIC
ENSG00000143774	GUK1	1.21708	0.000225724	0.00247961	226.853	277.643	330.168	359.936	428.582	307.054	331.655	318.264	420.314	204.976	222.236	223.715	233.675	250.821	221.297	234.98	220.599	249.531	Metabolism	PolyIC
ENSG00000144591	GMPPA	1.03844	4.56e-07	1.31e-05	34.5058	35.422	32.2032	36.0134	52.7928	36.5539	41.9795	34.9518	38.0644	26.753	29.7132	23.915	30.657	42.0666	29.4806	36.6539	33.1496	36.6384	Metabolism	PolyIC
ENSG00000147684	NDUFB9	1.10634	0.0280254	0.0972581	120.313	135.677	219.256	174.819	204.247	185.532	196.552	148.025	265.335	111.935	112.774	112.287	120.578	102.121	112.355	102.366	105.645	104.57	Metabolism	PolyIC
ENSG00000151093	OXSM	1.10119	0.0216632	0.0810688	9.23678	10.2487	10.8363	10.2384	14.198	11.9396	14.216	9.14524	17.8059	6.50617	8.91264	5.20702	8.0692	9.11549	7.72938	8.29621	7.30774	10.1762	Metabolism	PolyIC
ENSG00000151116	UEVLD	1.26667	0.00112767	0.00895364	14.1135	14.585	19.1579	14.8643	27.0564	19.7132	19.1234	18.4251	17.5455	12.669	14.4291	16.4111	15.5915	19.7651	13.481	15.228	14.2702	13.7903	Metabolism	PolyIC
ENSG00000151366	NDUFC2	1.1373	0.00824719	0.040652	163.602	251.158	280.04	291.471	297.137	293.335	297.102	259.882	356.003	177.079	197.207	177.502	206.953	161.97	200.675	180.082	195.845	181.799	Metabolism	PolyIC
ENSG00000152904	GGPS1	1.09814	0.00497963	0.0278995	19.4746	20.0335	25.4654	27.0993	30.9915	31.773	27.5741	17.5251	28.2671	19.7611	16.8735	16.2168	19.6224	16.758	21.0516	20.4642	17.3438	19.1139	Metabolism	PolyIC
ENSG00000155097	ATP6V1C1	1.00164	0.0284095	0.0980853	30.9981	32.141	44.2926	39.2416	53.895	35.8451	35.6303	36.0304	55.9778	31.4914	32.1282	33.3603	26.2017	33.2855	29.8579	34.6037	31.5695	36.9466	Metabolism	PolyIC
ENSG00000156973	PDE6D	1.22657	0.000212879	0.00236128	20.4012	14.3939	26.206	25.3633	35.1042	27.0705	35.3422	21.1512	40.2966	18.7729	17.1441	16.5337	19.7623	23.6714	21.7778	22.7905	20.3151	21.4907	Metabolism	PolyIC
ENSG00000157064	NMNAT2	3.11987	0.00826531	0.0407161	0.15576	0.518254	0.390019	0.332459	2.53425	0.0973098	0.0573077	0.109474	0.754525	0.135197	0.185358	0.144355	0.0764599	0.522621	0.163107	0.258756	0.292966	0.139912	Metabolism	PolyIC
ENSG00000157353	FUK	1.03278	0.0218325	0.0815992	3.99781	3.88083	5.44182	3.54676	5.87712	4.34406	4.10838	3.10565	3.11455	3.28878	2.94609	3.13045	3.3491	4.68218	4.5148	4.27209	3.37555	4.54137	Metabolism	PolyIC
ENSG00000161281	COX7A1	1.1157	0.0282024	0.0976205	21.7766	29.1875	30.1485	38.0711	36.265	33.5959	60.2782	36.2553	88.3087	17.6038	15.8193	13.3877	20.2343	20.8602	23.186	32.0791	19.9464	28.5015	Metabolism	PolyIC
ENSG00000162433	AK4	1.84114	0.0067594	0.0351575	5.25342	6.53087	8.83112	9.78312	11.5373	7.15439	5.85575	5.15879	8.30829	5.8442	5.62389	3.13603	4.60272	6.52913	4.89987	4.9137	4.20995	4.30022	Metabolism	PolyIC
ENSG00000162694	EXTL2	1.43478	0.000317889	0.00326217	20.6456	18.4604	25.0756	19.2199	45.2491	19.6386	22.5023	20.0518	27.7066	18.2272	16.1585	18.3478	17.8413	23.2421	15.9776	19.8549	18.757	19.2347	Metabolism	PolyIC
ENSG00000164258	NDUFS4	1.58836	0.000664059	0.00588473	110.89	132.031	163.792	116.128	258.577	146.212	174.039	132.794	252.582	83.8483	80.7158	87.7568	88.1946	119.698	86.9176	94.0676	84.1253	101.884	Metabolism	PolyIC
ENSG00000164414	SLC35A1	1.73171	3.8e-05	0.00056611	12.3998	12.1522	13.2064	12.4373	26.5226	16.6476	15.5146	11.1322	18.4296	12.5076	10.685	9.67026	10.9362	12.7649	13.7396	14.5802	11.884	15.0652	Metabolism	PolyIC
ENSG00000165195	PIGA	1.04218	0.0290716	0.0993289	4.91532	7.17169	5.23245	4.56305	6.53136	6.90338	4.83461	7.7643	6.99778	6.06681	8.46646	6.31475	6.18126	6.80053	6.12337	5.09221	6.98477	5.091	Metabolism	PolyIC
ENSG00000167283	ATP5L	1.0651	0.0244533	0.088411	156.134	186.469	233.944	239.155	255.267	239.419	222.969	208.633	352.96	129.357	125.908	134.14	145.941	111.27	143.087	126.961	147.489	132.865	Metabolism	PolyIC
ENSG00000167863	ATP5H	1.07881	0.00608918	0.0325989	253.299	270.613	332.706	306.003	397.509	373.235	415.947	318.228	530.138	236.27	206.96	212.266	221.209	193.878	237.533	253.596	235.532	255.494	Metabolism	PolyIC
ENSG00000169359	SLC33A1	1.14514	0.00956743	0.0452954	19.4448	16.9656	19.6237	23.1969	30.3899	19.1732	20.2937	26.0678	25.7167	17.6175	18.7199	16.9966	19.8246	22.9796	14.699	22.8337	21.2622	20.9905	Metabolism	PolyIC
ENSG00000169764	UGP2	1.06069	7.21e-05	0.000987183	54.7695	52.1727	56.1033	53.2253	77.2963	61.5037	55.5622	52.2129	51.6377	49.2284	44.7763	41.652	50.3501	57.8495	46.6633	49.7119	50.8355	51.9113	Metabolism	PolyIC
ENSG00000173221	GLRX	2.24899	1.06e-05	0.000192277	31.6144	29.2655	44.6207	41.5638	110.439	46.6711	44.0669	51.3398	64.3381	22.2844	22.025	25.3053	25.4475	32.8766	38.4552	25.4623	37.4171	26.246	Metabolism	PolyIC
ENSG00000174886	NDUFA11	1.42422	0.000697691	0.00610615	262.137	350.151	450.48	482.451	593.196	433.181	442.164	412.172	627.193	261.93	259.007	259.845	294.397	229.626	275.595	224.446	275.992	242.399	Metabolism	PolyIC
ENSG00000176340	COX8A	1.07037	0.00839065	0.0412376	324.321	356.965	362.324	451.263	502.775	383.826	428.441	362.737	556.088	315.871	322.03	302.91	356.594	290.486	314.576	362.645	325.064	338.397	Metabolism	PolyIC
ENSG00000177191	B3GNT8	1.3346	0.00273701	0.017886	3.57399	2.50871	2.88998	3.81569	7.66727	2.73188	4.15901	3.77213	3.89417	3.33813	2.66576	3.01859	3.5243	6.75153	7.99729	4.59292	2.35202	3.56579	Metabolism	PolyIC
ENSG00000177465	ACOT4	2.6327	0.0118525	0.0528969	0.20675	0.210277	0.283351	0.467224	1.04828	0.26251	0.619465	0.0878945	0.67743	0.206356	0.309633	0.150914	0.271778	0.733384	0.356448	0.796586	0.0753338	0.66921	Metabolism	PolyIC
ENSG00000178127	NDUFV2	1.32297	0.0027634	0.0180322	191.858	208.187	316.252	215.209	394.933	243.374	270.924	242.78	356.878	195.577	166.603	183.947	178.614	222.558	172.556	188.159	178.006	199.381	Metabolism	PolyIC
ENSG00000180817	PPA1	2.59464	5.51e-06	0.000110929	138.389	155.859	257.624	216.091	607.75	205.568	237.796	220.795	344.126	143.931	132.89	191.669	137.396	233.553	128.741	170.342	143.239	150.486	Metabolism	PolyIC
ENSG00000183648	NDUFB1	1.11639	0.0221294	0.0822372	82.219	90.0909	99.9974	130.19	137.833	145.614	130.799	114.392	250.542	81.3269	71.5944	85.2907	85.6997	70.5426	95.2848	92.0884	104.591	104.316	Metabolism	PolyIC
ENSG00000184227	ACOT1	2.3946	0.00137786	0.0105141	2.3505	2.56001	3.96521	4.5745	9.63202	3.62346	7.1741	2.35301	4.35393	3.544	2.06829	2.19179	4.92444	7.66916	5.03928	8.1738	3.52183	6.54838	Metabolism	PolyIC
ENSG00000189043	NDUFA4	1.34859	0.0116533	0.0523377	92.3257	105.621	150.409	129.881	180.844	147.416	141.898	114.152	228.24	74.7692	68.9824	69.596	75.6449	66.8339	77.9084	79.389	86.2029	80.169	Metabolism	PolyIC
ENSG00000196511	TPK1	1.13383	0.0310182	0.104359	11.7562	11.313	16.9405	12.3505	15.0192	10.515	19.6652	11.9844	21.5883	7.51556	6.58581	5.69222	9.3293	14.0795	6.3502	16.206	6.57305	15.3839	Metabolism	PolyIC
ENSG00000197448	GSTK1	1.08654	4.17e-07	1.22e-05	97.2837	91.5447	92.3169	90.6328	159.833	122.757	174.998	103.084	154.367	83.1276	99.4931	87.4731	86.67	117.304	105.939	122.742	102.043	115.573	Metabolism	PolyIC
ENSG00000197713	RPE	1.07626	0.0124266	0.0546312	48.831	56.4649	47.1735	55.6574	72.6338	58.9811	62.0992	53.9204	69.9663	37.156	42.7863	37.7429	46.9438	45.2958	53.0287	47.1597	46.1012	50.1492	Metabolism	PolyIC
ENSG00000198805	PNP	1.17253	0.00578378	0.0313435	295.965	375.132	418.523	283.427	548.784	322.748	352.671	309.966	538.274	258.931	307.147	337.459	251.026	311.371	200.62	232.771	216.386	308.377	Metabolism	PolyIC
ENSG00000204370	SDHD	1.01631	0.0275879	0.096304	93.8444	101.992	133.343	115.698	137.845	118.91	130.063	105.635	163.485	81.1701	73.9415	71.1548	88.831	68.3783	84.981	87.5188	90.8181	85.8595	Metabolism	PolyIC
ENSG00000233276	GPX1	1.03515	0.0291751	0.0995678	417.349	501.878	618.239	703.705	622.251	623.839	537.45	610.615	719.226	299.202	299.594	291.133	367.595	239.704	401.105	299.719	336.407	309.72	Metabolism	PolyIC
ENSG00000240857	RDH14	1.3752	9.61e-07	2.51e-05	13.2634	14.7065	17.7983	14.7726	26.7566	11.3045	14.231	11.7885	14.6526	13.1043	16.0267	16.8071	13.899	20.5707	12.8453	15.5073	13.3818	14.2612	Metabolism	PolyIC
ENSG00000259431	THTPA	1.32055	1.09e-05	0.000195505	6.00758	8.06805	5.6083	7.34908	9.93579	6.81582	8.33078	7.20683	7.9524	4.57015	4.67376	4.52054	5.57817	4.92657	7.74296	5.20343	6.07278	6.65543	Metabolism	PolyIC
ENSG00000049239	H6PD	-1.65885	0.0471226	0.140363	9.35454	6.58385	5.14844	6.11486	2.99377	5.21755	4.97239	6.2599	4.47926	13.0199	11.0358	11.6193	12.4837	7.29606	15.0623	10.9241	14.8226	10.8694	Metabolism	PolyIC
ENSG00000084774	CAD	-2.25322	0.00020371	0.00228673	29.8191	23.6532	18.5899	19.4342	4.72339	17.9403	20.6987	15.0038	10.1407	26.2769	27.1587	18.2138	32.0129	13.53	26.274	25.7478	18.8357	22.1174	Metabolism	PolyIC
ENSG00000088305	DNMT3B	-1.72478	0.0108668	0.0496195	2.68547	3.06687	2.4326	3.2045	0.670168	2.26171	0.975264	2.36568	0.747102	3.0924	2.95064	2.28093	3.565	1.4125	4.94478	3.08304	2.62075	2.10031	Metabolism	PolyIC
ENSG00000089057	SLC23A2	-1.24191	4.68e-05	0.000675444	7.57446	7.32121	7.59553	7.73418	3.03658	7.02327	4.57685	8.25064	5.53268	8.46606	8.22249	6.74928	7.35536	4.65282	7.96736	6.22625	8.34745	6.56823	Metabolism	PolyIC
ENSG00000093217	XYLB	-1.19138	0.00280121	0.0182091	2.69836	2.5786	2.51053	2.11385	1.31289	3.16113	2.84385	2.02383	2.05121	2.16912	2.19715	1.57374	2.32073	1.33486	2.83317	2.4765	1.68035	2.73351	Metabolism	PolyIC
ENSG00000095303	PTGS1	-1.83856	0.00378498	0.0227099	31.6733	27.6262	19.4664	28.5731	10.2504	29.1447	37.2743	25.7132	25.527	24.3631	21.8618	18.5551	27.2753	16.1478	36.0775	31.3169	26.6577	19.3954	Metabolism	PolyIC
ENSG00000099194	SCD	-1.10329	0.0200466	0.0769042	148.933	156.665	125.028	198.092	58.1427	171.504	191.789	174.894	143.087	235.743	157.114	138.813	252.228	117.706	224.776	303.976	127.068	225.873	Metabolism	PolyIC
ENSG00000101945	SUV39H1	-1.54903	9.07e-06	0.000168288	12.569	10.7219	9.68819	13.6463	3.21674	11.0269	8.69615	7.97987	4.17607	10.7352	9.87236	8.45805	14.4553	6.60379	12.0544	8.0898	8.47204	7.04815	Metabolism	PolyIC
ENSG00000102575	ACP5	-4.57029	0.00777768	0.0390017	6.55652	2.63027	2.86658	1.48435	0.336736	0.970413	7.38296	1.84701	8.02637	0.690749	0.595806	1.31377	0.734703	0.288429	1.56081	1.1261	1.16952	0.744509	Metabolism	PolyIC
ENSG00000105647	PIK3R2	-2.43259	0.018545	0.0727072	2.96793	0.964934	2.50927	2.16861	1.42741	1.60566	2.83368	2.32369	0.350739	2.98239	3.69979	3.56446	3.63611	2.05868	4.04321	4.9217	0.686987	3.79125	Metabolism	PolyIC
ENSG00000109323	MANBA	-1.10903	0.0444624	0.134862	3.1008	2.6919	2.71696	5.1311	0.961005	4.04714	3.61583	4.00582	3.69662	3.75379	3.18171	2.74226	2.96289	2.06171	4.68465	5.14946	4.58122	4.97633	Metabolism	PolyIC
ENSG00000111674	ENO2	-1.24933	0.0490368	0.144358	7.64916	6.20181	4.73774	5.06221	2.80226	6.06073	5.8012	4.98172	4.03699	10.0299	8.88362	6.01132	10.8235	7.31575	13.4025	8.18962	7.07219	6.92673	Metabolism	PolyIC
ENSG00000113273	ARSB	-1.45341	0.00145123	0.0109434	13.2124	10.3246	7.86969	8.93934	4.53905	9.9818	7.16632	8.9131	5.91428	11.059	11.6113	11.4687	10.6766	8.13468	12.4833	10.3114	12.545	10.7144	Metabolism	PolyIC
ENSG00000114115	RBP1	-3.28181	0.0238849	0.0870093	1.63856	1.22595	1.02482	1.71039	0.130222	1.70375	0.210382	2.44231	0.572855	5.39257	4.15591	4.97158	2.67784	1.48664	4.78576	1.7499	8.83965	1.95009	Metabolism	PolyIC
ENSG00000116649	SRM	-1.53954	0.00178838	0.0129182	138.701	134.853	85.892	89.2954	33.9361	106.225	112.561	90.5161	50.899	121.392	129.414	112.018	149.193	81.806	100.5	112.469	103.197	95.5111	Metabolism	PolyIC
ENSG00000116984	MTR	-1.46847	0.0471805	0.140404	14.2159	10.4209	8.41678	9.87918	6.1552	6.99612	7.4605	7.87306	8.63956	14.0862	14.4393	13.6097	12.9785	11.5961	12.4655	13.5933	13.3829	14.5814	Metabolism	PolyIC
ENSG00000128050	PAICS	-1.43309	0.000240544	0.00260189	147.174	117.934	128.778	114.413	52.1956	118.898	99.1288	84.4964	75.4292	153.298	119.443	104.436	151.088	88.7832	119.82	117.48	96.4729	109.59	Metabolism	PolyIC
ENSG00000130816	DNMT1	-2.11044	0.0210047	0.0794681	49.9456	29.3659	22.0463	26.9013	10.2468	22.7918	23.5491	16.5378	15.0069	52.4055	43.213	34.0323	56.6436	31.6827	44.3511	35.241	26.7568	32.9293	Metabolism	PolyIC
ENSG00000132142	ACACA	-2.09365	0.000868472	0.00729457	28.8291	22.511	20.0498	28.535	8.34346	22.5051	17.3319	20.6569	16.4627	30.8513	24.0758	20.7602	33.1478	16.7637	29.7505	31.3923	24.4888	27.0762	Metabolism	PolyIC
ENSG00000134013	LOXL2	-1.50599	0.0485713	0.143418	259.993	182.374	124.634	146.094	87.9314	162.963	121.445	162.976	92.3711	224.8	241.749	224.805	247.464	222.774	211.936	201.742	204.772	201.016	Metabolism	PolyIC
ENSG00000135218	CD36	-4.05746	0.000963753	0.00790213	1.9662	2.36626	2.40936	1.49679	0.281114	1.59583	0.793517	1.69143	1.04774	0.657565	0.629705	0.727009	0.489545	0.261753	1.04452	0.395402	1.21794	0.314195	Metabolism	PolyIC
ENSG00000136699	SMPD4	-1.51371	0.00415266	0.0243054	45.3482	36.7156	26.9637	30.8882	12.4894	29.1859	27.1295	25.6613	16.5588	43.8223	41.7491	36.926	43.7146	25.2026	42.3365	33.9859	32.095	29.6887	Metabolism	PolyIC
ENSG00000136720	HS6ST1	-1.65619	0.0131961	0.0571704	7.83864	6.69402	4.2103	5.75655	2.16162	6.07401	4.53151	7.65653	3.56435	8.37417	9.32473	8.68266	7.84148	4.59904	9.53468	6.04105	9.53974	6.2275	Metabolism	PolyIC
ENSG00000137124	ALDH1B1	-1.03823	0.00036209	0.00361066	19.8362	22.2572	15.5269	18.5835	7.28967	17.4669	18.6471	16.7195	10.6544	19.0287	21.024	15.5131	21.882	12.4989	17.9224	18.2007	14.9434	15.0845	Metabolism	PolyIC
ENSG00000138185	ENTPD1	-2.53705	0.00636474	0.0336378	19.7153	12.0181	10.4781	12.5413	2.16523	12.1024	9.92739	22.8958	12.1191	5.37566	4.38787	5.86461	4.58994	1.41432	14.7675	8.55624	27.3941	8.62753	Metabolism	PolyIC
ENSG00000143641	GALNT2	-1.0023	0.0402866	0.12591	68.0423	61.2335	44.9374	53.7558	32.0314	60.8762	50.8011	54.6691	40.2772	58.7456	59.5149	59.2437	61.696	46.3878	59.9997	59.342	55.0117	58.8979	Metabolism	PolyIC
ENSG00000149485	FADS1	-1.38801	0.000682576	0.00602714	48.2526	48.7643	45.1372	55.8147	17.3066	49.0098	49.3192	44.9346	30.8348	52.4088	40.2921	33.9586	57.7063	31.317	51.5876	59.2178	31.6477	46.4505	Metabolism	PolyIC
ENSG00000149929	HIRIP3	-2.20567	0.000890171	0.00743174	11.0712	9.39235	6.72638	7.07857	2.44073	7.63917	7.94799	5.23993	6.24326	11.7059	9.36772	8.7303	12.9768	6.51969	9.66571	9.58416	7.23919	7.55406	Metabolism	PolyIC
ENSG00000159640	ACE	-4.19218	0.00861398	0.0419178	40.5585	19.5525	11.3552	26.7784	2.83997	22.2288	7.86008	36.941	8.37504	18.3727	18.3896	18.9433	14.9038	5.51249	46.0596	12.9885	62.4836	16.3247	Metabolism	PolyIC
ENSG00000162104	ADCY9	-1.41306	0.0177083	0.0704714	3.66119	2.83751	2.26412	3.46465	1.25338	2.92528	2.54927	1.90693	1.98978	4.45386	3.5456	2.94934	5.01935	3.06961	4.46812	5.66429	3.82752	4.25414	Metabolism	PolyIC
ENSG00000162813	BPNT1	-1.07465	0.0184157	0.072417	25.1685	23.2988	13.7122	19.6414	14.4999	26.4743	23.097	15.4422	18.9662	26.1867	26.5683	21.8043	19.622	19.0981	24.5378	23.8244	25.5023	30.3399	Metabolism	PolyIC
ENSG00000167130	DOLPP1	-1.18277	4.28e-05	0.00062997	16.6302	15.3858	13.4359	15.597	5.67501	14.8129	10.7412	13.6237	8.47383	15.1906	16.8686	11.3729	16.8567	8.82827	13.8105	11.2578	11.5275	11.6184	Metabolism	PolyIC
ENSG00000169710	FASN	-1.76684	0.0426856	0.13122	45.1585	37.9312	20.3423	38.0138	10.6299	34.2452	41.6736	34.6893	27.2433	73.7306	76.0713	53.5446	105.734	63.6478	82.1918	102.285	46.3725	77.5248	Metabolism	PolyIC
ENSG00000171848	RRM2	-2.99545	0.000328402	0.00335147	240.772	242.155	289.473	296.621	54.5412	226.105	168.415	192.161	112.663	213.524	183.018	134.747	267.961	88.8676	195.178	111.472	127.4	96.0268	Metabolism	PolyIC
ENSG00000178234	GALNT11	-1.60238	2.2e-09	1.08e-07	20.3303	18.1761	21.0196	25.0564	5.78825	22.1062	18.74	22.7775	21.3287	19.1178	19.5002	17.7678	18.838	8.85534	21.061	16.3028	23.1751	21.2682	Metabolism	PolyIC
ENSG00000178921	PFAS	-1.76536	0.00011894	0.00147892	25.3636	24.1094	17.9691	20.7216	6.54561	19.4892	21.4246	19.1507	8.3585	23.9318	25.5462	19.2693	29.4374	12.1424	20.6356	19.4386	17.0183	19.421	Metabolism	PolyIC
ENSG00000182224	CYB5D1	-1.03063	3.57e-05	0.000536841	10.0586	8.62645	5.36714	8.74834	3.38585	7.9067	6.46509	6.79823	4.84491	9.50368	7.29167	5.46701	9.68082	4.33241	7.64133	9.23463	5.95772	6.14379	Metabolism	PolyIC
ENSG00000183955	SETD8	-1.67278	3.05e-06	6.74e-05	34.7722	30.2753	20.9539	26.5559	9.08388	22.4003	19.7184	20.151	13.3474	38.1062	39.2203	24.292	40.4539	20.7415	31.3016	25.133	23.9267	25.5137	Metabolism	PolyIC
ENSG00000184254	ALDH1A3	-1.86943	0.00434361	0.0252375	3.97768	8.39945	3.61064	3.59593	1.59751	3.61171	3.22395	2.79732	2.51618	3.91852	4.69412	4.11144	4.07094	2.1978	5.14654	4.32136	2.79181	2.42342	Metabolism	PolyIC
ENSG00000197355	UAP1L1	-1.09336	0.0039148	0.0232719	17.778	16.8534	14.7279	21.0419	6.4663	15.6052	18.2869	12.5794	9.85335	13.1352	14.9679	10.3057	13.7678	10.5412	17.8294	16.066	10.0203	14.8233	Metabolism	PolyIC
ENSG00000243708	PLA2G4B	-4.74233	0.0256049	0.975528	0.382449	1.95312	0.0501729	0.160908	0.0544468	0.137475	0.247597	0.499617	0.107008	0.536106	0.601562	0.749379	0.172031	0.237582	0.615717	0.131456	0.151163	0.670031	Metabolism	PolyIC
ENSG00000023330	ALAS1	1.02476	1.78e-07	1e-05	42.461	55.3516	50.8747	35.4889	55.9164	33.0799	47.9823	47.8498	48.5564	31.6767	48.0417	46.7652	32.6723	46.8504	34.9421	39.4099	45.3841	43.0499	Metabolism	PolyIC
ENSG00000100522	GNPNAT1	1.02314	0.0219167	0.170838	31.2573	29.8642	34.7036	29.9294	44.8407	31.9448	29.7927	25.4784	30.2031	33.2038	29.4145	28.9532	34.886	32.9828	25.4654	28.6427	25.0844	32.93	Metabolism	PolyIC
ENSG00000115652	UXS1	1.13309	1.94e-09	1.7e-07	40.8783	36.6605	35.13	35.7348	59.5897	36.4423	40.2121	39.7495	35.2493	38.3446	37.0878	39.6204	37.2163	55.1347	32.4156	35.7705	39.433	42.4138	Metabolism	PolyIC
ENSG00000119523	ALG2	1.05064	0.0192529	0.155944	29.6252	30.4305	36.1979	27.7844	41.893	28.4079	31.986	34.6338	47.7076	25.5228	28.0286	26.9816	27.3067	34.2906	21.2491	30.2916	29.0451	33.6324	Metabolism	PolyIC
ENSG00000124212	PTGIS	2.27182	0.0134681	0.120299	1.27349	1.1119	0.749724	0.967486	4.17582	1.5261	2.72846	3.59021	4.09466	2.36242	1.90232	3.64545	1.37984	1.94841	3.04106	4.81716	5.64531	4.8934	Metabolism	PolyIC
ENSG00000138621	PPCDC	1.14697	0.00455272	0.0525217	13.4822	15.7959	15.7325	12.2763	14.2902	10.4945	13.413	10.6423	9.99338	11.4513	13.4621	17.4788	11.9571	13.3972	11.4742	13.1787	11.1311	11.3141	Metabolism	PolyIC
ENSG00000169826	CSGALNACT2	1.30851	0.00130819	0.0196872	15.6857	17.744	16.2566	11.2045	21.706	11.7298	12.5456	15.2403	16.8944	16.9197	17.0312	16.01	15.0931	18.8396	11.2975	14.1365	12.8741	15.3348	Metabolism	PolyIC
ENSG00000176170	SPHK1	1.18727	0.0326313	0.224036	70.7767	95.2837	116.896	48.1874	81.3928	31.7169	61.347	65.5732	112.858	67.5184	96.9398	94.4664	51.5319	65.5267	37.0758	52.6178	44.7527	56.2503	Metabolism	PolyIC
ENSG00000012232	EXTL3	-1.04974	4.87e-05	0.00135099	24.8071	25.6702	19.7332	27.0629	9.24483	25.4446	21.9159	25.2345	17.8577	22.4481	19.1234	16.5216	24.1426	11.7396	24.4397	24.7083	22.2051	24.5475	Metabolism	PolyIC
ENSG00000068383	INPP5A	-1.02166	0.0025397	0.0333588	13.0823	19.3913	15.0037	14.6811	6.82396	14.888	9.0033	16.2578	10.0016	13.9144	16.4293	13.7771	13.2266	6.79208	12.012	9.55776	18.6209	11.2347	Metabolism	PolyIC
ENSG00000100075	SLC25A1	-1.00222	0.000102131	0.00253363	44.4263	41.8942	32.5994	55.8007	21.6731	52.723	53.0453	46.6072	33.3981	35.8038	37.9414	32.5072	47.0181	24.8839	54.8392	42.2242	35.8549	33.4789	Metabolism	PolyIC
ENSG00000100116	GCAT	-1.24806	0.013258	0.118933	12.9029	19.0467	20.4358	17.5767	6.49237	19.5567	12.4404	24.0253	14.2753	9.77476	14.7072	13.532	17.1368	6.13322	18.0218	9.32257	15.3972	9.83528	Metabolism	PolyIC
ENSG00000101444	AHCY	-1.24787	9.15e-05	0.0023141	102.211	119.092	122.605	137.376	43.3721	128.732	94.8881	117.746	73.2341	98.5374	96.9234	85.5076	108.064	55.7228	101.095	75.6388	87.4813	73.2376	Metabolism	PolyIC
ENSG00000110921	MVK	-1.49161	2.32e-05	0.00072796	18.8996	19.6088	17.1524	28.1579	7.6974	24.5191	18.848	16.5654	12.9527	23.4851	17.223	16.9396	32.4879	14.44	32.5817	27.2108	18.7349	19.3439	Metabolism	PolyIC
ENSG00000111144	LTA4H	-1.10191	0.00125582	0.0190492	63.0985	60.5092	60.7381	79.4035	27.5377	79.42	51.8757	90.6457	69.9975	55.4203	47.438	48.6433	48.2173	24.5062	82.6262	53.86	85.3572	57.902	Metabolism	PolyIC
ENSG00000117411	B4GALT2	-1.08938	0.000164436	0.00377682	49.6006	56.9969	55.186	65.4532	25.5544	53.9866	42.0511	48.1258	38.2306	45.4693	45.7232	41.6385	60.681	30.3338	59.0865	49.2187	44.3452	37.4641	Metabolism	PolyIC
ENSG00000130304	SLC27A1	-1.24571	0.0316287	0.21863	3.14328	1.96948	1.43247	5.00879	1.26496	3.91167	2.02398	4.35769	1.95041	2.67254	2.63594	2.62222	2.79351	1.32817	4.47296	3.12868	3.95055	2.58831	Metabolism	PolyIC
ENSG00000134824	FADS2	-1.29278	0.000538498	0.0098131	201.827	216.995	200.391	293.429	94.5688	255.897	267.593	263.874	211.939	285.758	228.659	210.244	375.843	176.986	338.882	392.501	192.329	294.009	Metabolism	PolyIC
ENSG00000143819	EPHX1	-1.2774	0.00171366	0.0243206	11.5054	14.3639	13.3645	23.1958	7.064	20.6004	19.2031	16.316	13.4871	13.9842	13.1979	12.2512	14.8846	8.80223	27.9371	14.9113	17.0606	17.7878	Metabolism	PolyIC
ENSG00000156471	PTDSS1	-1.15236	0.0174954	0.145717	94.6834	106.463	139.669	135.616	44.402	112.323	82.4218	91.0964	57.2212	90.9858	79.2657	64.1655	90.4568	46.5102	78.2884	71.2805	66.5361	55.7842	Metabolism	PolyIC
ENSG00000159423	ALDH4A1	-1.35076	3.67e-05	0.00106205	7.8364	8.67384	9.81076	10.0859	4.34821	11.2737	9.09738	13.9011	11.9386	8.6734	9.52441	8.3232	8.60524	4.94768	12.7396	9.58361	13.0528	9.79067	Metabolism	PolyIC
ENSG00000162174	ASRGL1	-1.07283	0.0316145	0.21863	17.9397	14.5768	13.5813	20.3302	9.45523	19.5053	23.0592	25.0991	31.2345	13.9082	14.4178	19.2921	16.685	10.4681	23.5772	26.2091	24.4478	24.0244	Metabolism	PolyIC
ENSG00000163931	TKT	-1.22456	2.39e-06	0.000103101	337.039	333.636	291.506	400.513	126.747	436.035	306.572	383.706	198.229	375.998	413.8	358.472	474.183	248.606	518.465	323.692	341.941	273.127	Metabolism	PolyIC
ENSG00000165644	COMTD1	-1.46102	0.00944384	0.0925548	5.34062	4.26675	5.35547	6.60768	1.68121	6.83267	7.67987	7.01715	6.18921	4.37945	3.7557	3.82364	4.24553	2.95253	5.0124	4.61718	4.93588	5.70534	Metabolism	PolyIC
ENSG00000167508	MVD	-1.31276	0.000837917	0.0138759	36.8973	39.2124	31.713	55.7167	18.3507	46.6782	33.5729	57.4501	28.2847	69.2858	60.8095	55.4072	90.2885	46.8422	88.0221	63.244	59.1515	58.6623	Metabolism	PolyIC
ENSG00000169100	SLC25A6	-1.32874	9.26e-07	4.47e-05	323.785	420.731	446.912	541.196	160.615	504.797	292.794	630.573	289.846	395.204	449.116	421.057	421.868	204.309	492.722	237.647	512.735	263.258	Metabolism	PolyIC
ENSG00000170522	ELOVL6	-1.11834	0.01145	0.106661	12.0784	10.762	12.1718	14.8139	6.17725	14.1378	10.6816	11.2955	6.46187	16.4847	9.8357	8.65582	17.5248	12.8168	16.4323	17.2404	9.77835	15.3054	Metabolism	PolyIC
ENSG00000172893	DHCR7	-1.02201	0.00208036	0.0283212	56.9329	65.093	59.4318	94.1594	33.5148	76.362	87.9878	77.2065	66.8706	80.0217	66.3173	58.2963	101.776	51.728	78.9864	89.6648	63.2207	73.6052	Metabolism	PolyIC
ENSG00000205268	PDE7A	-1.57194	0.000147585	0.00346819	4.05427	5.75135	4.73271	5.57892	1.64206	3.7901	2.43658	4.21572	3.84479	5.25236	4.92525	4.2025	5.08048	2.12256	4.49288	3.63586	4.20336	4.76029	Metabolism	PolyIC
ENSG00000205309	NT5M	-3.37877	0.00534318	0.0595842	0.372438	0.68821	1.00467	1.21211	0.0854861	0.721681	1.59354	0.658816	0.665566	1.46097	0.641979	0.483173	0.98504	0.349302	1.69844	0.79215	1.18468	0.802401	Metabolism	PolyIC
ENSG00000198727	MT-CYB	-1.13398	0.0197246	0.14454	1102.47	946.529	648.33	705.728	487.871	830.128	727.675	635.009	379.412	2634.57	1665.85	1752.77	1835.3	1086.46	1890.08	1023.01	1623.49	951.461	Oxidative_phosphorylation	PolyIC
ENSG00000198899	MT-ATP6	-1.16844	0.0370158	0.219283	2172.3	2256.64	1460.68	1482.94	875.886	1810.12	1419.7	1234.37	639.214	4246.59	2821.49	2921.91	3220.66	1671.72	2957.56	1531.72	2688.45	1535.41	Oxidative_phosphorylation	PolyIC
ENSG00000198938	MT-CO3	-1.32862	0.0419124	0.236849	4512.89	5884.21	4265.41	4613.94	2335.99	5454.09	3733.48	3986.01	1765.05	8777.91	6268.87	6188.22	6741.87	3019.21	6550.18	2932.13	6507.46	2881.9	Oxidative_phosphorylation	PolyIC
ENSG00000109390	NDUFC1	1.07305	0.046512	0.60955	87.8631	126.627	164.521	181.906	211.211	166.473	180.323	153.145	241.254	80.5754	88.8394	88.2325	98.3025	90.1821	111.418	89.7073	94.3967	98.7806	Oxidative_phosphorylation	PolyIC
ENSG00000176046	NUPR1	-3.20321	0.0261709	0.60955	1.9411	1.45575	0.427948	1.13858	3.3674	3.6189	0.848203	5.63966	1.67853	12.7363	7.2073	6.49557	3.80824	5.68889	9.20275	2.74437	10.4281	2.77029	Oxidative_phosphorylation	PolyIC
ENSG00000198695	MT-ND6	-1.28839	0.04055	0.60955	548.757	460.665	262.223	218.173	206.127	339.161	362.289	222.149	159.871	1512.72	912.677	950.413	1007.03	855.3	868.131	831.463	861.814	854.866	Oxidative_phosphorylation	PolyIC
ENSG00000198786	MT-ND5	-1.52916	0.0154531	0.546048	722.654	516.688	348.58	331.608	268.202	362.074	385.283	276.89	232.813	2008.15	1266.43	1334.75	1428.48	1209.98	1245.85	1197.69	1121.2	1168.23	Oxidative_phosphorylation	PolyIC
ENSG00000198888	MT-ND1	-1.06695	0.0345691	0.60955	987.618	838.399	468.955	503.779	463.388	630.786	785.283	463.721	349.055	2454.68	1392.52	1406.4	1584.11	1184.8	1342.82	1150.56	1218.75	1133.09	Oxidative_phosphorylation	PolyIC
ENSG00000099795	NDUFB7	1.01405	0.0431383	1	211.977	257.827	310.46	353.331	351.501	277.052	365.028	309.882	562.182	195.975	208.613	206.313	243.567	181.431	217.803	207.383	193.187	210.134	Oxidative_phosphorylation	PolyIC
ENSG00000090266	NDUFB2	1.10115	0.00531508	0.0294117	269.352	315.346	385.169	383.074	460.218	362.24	355.897	338.336	607.429	219.059	237.476	239.557	250.302	215.029	227.891	205.353	239.766	230.066	Oxidative_phosphorylation	PolyIC
ENSG00000111775	COX6A1	1.50794	0.000604343	0.0054237	442.262	514.129	589.527	678.446	1007.71	599.165	694.838	536.65	1008.53	370.996	401.876	388.647	432.765	400.284	395.002	412.855	416.176	405.838	Oxidative_phosphorylation	PolyIC
ENSG00000112695	COX7A2	1.16459	0.014129	0.0601387	318.543	317.641	440.726	407.73	545.22	389.082	374.875	308.133	618.137	248.039	236.254	248.061	246.493	234.514	214.748	235.969	269.867	251.141	Oxidative_phosphorylation	PolyIC
ENSG00000115944	COX7A2L	1.23536	0.0361426	0.116449	109.999	160.447	232.697	190.89	213.506	213.372	196.953	188.352	299.367	107.318	114.366	107.193	107.608	96.4597	120.716	120.018	132.828	118.662	Oxidative_phosphorylation	PolyIC
ENSG00000119013	NDUFB3	1.14474	0.0102958	0.0476439	119.806	136.988	156.274	169.388	203.569	190.751	209.293	142.945	265.353	106.152	101.291	98.1849	108.759	92.5805	112.143	120.223	103.8	135.53	Oxidative_phosphorylation	PolyIC
ENSG00000120675	DNAJC15	1.44429	0.000996489	0.00810769	24.9484	32.0012	36.1262	34.2009	62.5759	39.6645	49.8207	34.8155	67.6354	22.9656	24.0286	28.0657	26.4097	29.8402	24.5717	30.414	25.2727	27.0693	Oxidative_phosphorylation	PolyIC
ENSG00000125356	NDUFA1	1.54758	0.000137177	0.00165686	138.823	143.605	184.458	192.085	289.349	229.406	234.088	195.205	330.457	135.148	136.849	142.157	136.815	149.242	154.94	156.715	149.217	161.898	Oxidative_phosphorylation	PolyIC
ENSG00000127184	COX7C	1.10733	0.0110125	0.0501609	465.269	529.07	652.454	590.261	731.203	727.292	588.899	544.241	862.273	401.961	347.001	364.175	358.444	291.188	394.058	347.28	461.393	362.943	Oxidative_phosphorylation	PolyIC
ENSG00000127540	UQCR11	1.19499	0.00486529	0.0274263	105.513	141.878	157.046	142.556	171.939	153.913	171.226	166.707	276.081	80.2678	90.2107	95.2427	96.5953	95.792	111.785	86.0392	102.698	97.3215	Oxidative_phosphorylation	PolyIC
ENSG00000131174	COX7B	1.38743	0.00648322	0.0340604	60.8814	54.44	70.3994	74.9402	111.223	92.3399	75.2901	72.4788	150.805	60.1512	55.4706	59.506	55.8211	56.2161	58.3818	53.8691	54.2163	65.7569	Oxidative_phosphorylation	PolyIC
ENSG00000135940	COX5B	1.37191	0.00302781	0.0193258	166.428	194.258	252.799	238.958	323.208	250.995	308.576	249.737	470.915	156.952	155.676	157.618	166.282	173.219	190.651	188.381	190.047	186.228	Oxidative_phosphorylation	PolyIC
ENSG00000136521	NDUFB5	1.02742	0.0475708	0.141188	70.9326	88.1029	121.964	113.281	109.316	122.323	116.202	106.448	175.025	60.2172	55.4903	56.5937	62.0637	50.7193	68.0638	74.4377	74.3632	73.5087	Oxidative_phosphorylation	PolyIC
ENSG00000137806	NDUFAF1	1.28917	0.0127577	0.0557108	19.0613	29.5593	31.1997	31.2836	36.7538	26.7029	31.6743	30.7416	41.4794	19.2774	20.1744	20.8171	19.8111	25.7475	18.0259	22.007	19.6964	21.9134	Oxidative_phosphorylation	PolyIC
ENSG00000139180	NDUFA9	1.59275	0.000746702	0.00644733	74.6722	87.8666	127.301	103.017	182.766	116.021	119.187	94.0721	144.104	73.8727	72.3742	80.7484	76.7664	100.014	76.6115	82.0853	71.9592	80.0223	Oxidative_phosphorylation	PolyIC
ENSG00000147684	NDUFB9	1.10634	0.0280254	0.0972581	120.313	135.677	219.256	174.819	204.247	185.532	196.552	148.025	265.335	111.935	112.774	112.287	120.578	102.121	112.355	102.366	105.645	104.57	Oxidative_phosphorylation	PolyIC
ENSG00000151366	NDUFC2	1.1373	0.00824719	0.040652	163.602	251.158	280.04	291.471	297.137	293.335	297.102	259.882	356.003	177.079	197.207	177.502	206.953	161.97	200.675	180.082	195.845	181.799	Oxidative_phosphorylation	PolyIC
ENSG00000161281	COX7A1	1.1157	0.0282024	0.0976205	21.7766	29.1875	30.1485	38.0711	36.265	33.5959	60.2782	36.2553	88.3087	17.6038	15.8193	13.3877	20.2343	20.8602	23.186	32.0791	19.9464	28.5015	Oxidative_phosphorylation	PolyIC
ENSG00000164258	NDUFS4	1.58836	0.000664059	0.00588473	110.89	132.031	163.792	116.128	258.577	146.212	174.039	132.794	252.582	83.8483	80.7158	87.7568	88.1946	119.698	86.9176	94.0676	84.1253	101.884	Oxidative_phosphorylation	PolyIC
ENSG00000176340	COX8A	1.07037	0.00839065	0.0412376	324.321	356.965	362.324	451.263	502.775	383.826	428.441	362.737	556.088	315.871	322.03	302.91	356.594	290.486	314.576	362.645	325.064	338.397	Oxidative_phosphorylation	PolyIC
ENSG00000178127	NDUFV2	1.32297	0.0027634	0.0180322	191.858	208.187	316.252	215.209	394.933	243.374	270.924	242.78	356.878	195.577	166.603	183.947	178.614	222.558	172.556	188.159	178.006	199.381	Oxidative_phosphorylation	PolyIC
ENSG00000183648	NDUFB1	1.11639	0.0221294	0.0822372	82.219	90.0909	99.9974	130.19	137.833	145.614	130.799	114.392	250.542	81.3269	71.5944	85.2907	85.6997	70.5426	95.2848	92.0884	104.591	104.316	Oxidative_phosphorylation	PolyIC
ENSG00000189043	NDUFA4	1.34859	0.0116533	0.0523377	92.3257	105.621	150.409	129.881	180.844	147.416	141.898	114.152	228.24	74.7692	68.9824	69.596	75.6449	66.8339	77.9084	79.389	86.2029	80.169	Oxidative_phosphorylation	PolyIC
ENSG00000250479	CHCHD10	-1.42978	0.0119368	0.053081	34.5208	39.8689	20.3293	25.3013	10.2049	24.6203	55.9606	32.2477	25.9975	26.392	28.1323	28.7439	31.5274	16.9683	32.098	44.838	28.3207	36.399	Oxidative_phosphorylation	PolyIC
ENSG00000111674	ENO2	-1.31544	0.039508	0.83122	7.64916	6.20181	4.73774	5.06221	2.80226	6.06073	5.8012	4.98172	4.03699	10.0299	8.88362	6.01132	10.8235	7.31575	13.4025	8.18962	7.07219	6.92673	Glycolysis	LPS_Restim
ENSG00000003989	SLC7A2	3.86971	1.53e-07	9.68e-05	20.8053	25.7645	66.3785	10.5985	376.486	8.47989	35.7084	140.23	166.392	32.4386	104.363	144.77	30.2728	369.93	11.6402	53.1336	138.909	100.781	Metabolism	LPS_Restim
ENSG00000061918	GUCY1B3	2.9014	0.00107825	0.171357	0.592277	0.592025	0.83432	0.563162	0.0293731	0.562711	0.163063	3.81321	1.76672	1.39298	4.61971	4.5836	0.937317	0.33787	1.77585	0.848931	7.15055	1.33755	Metabolism	LPS_Restim
ENSG00000064651	SLC12A2	1.97421	0.000398864	0.0814561	7.33451	11.2536	12.1594	8.67199	16.7156	9.24862	10.9689	32.158	33.2179	10.446	13.0472	14.4405	6.44699	12.663	8.57121	20.1141	29.8203	45.1487	Metabolism	LPS_Restim
ENSG00000070961	ATP2B1	1.14068	0.010556	0.678661	11.6754	15.1247	13.4908	11.178	7.5233	9.54604	5.40935	21.8917	19.8208	13.0452	18.2783	17.4061	9.35759	6.30132	12.7514	9.11337	20.6501	19.4125	Metabolism	LPS_Restim
ENSG00000073756	PTGS2	3.34653	0.000378663	0.0796742	11.2115	30.1742	83.2217	8.06514	86.0326	6.41358	26.5889	90.453	303.509	143.988	74.9058	162.393	15.1074	272.944	6.86764	32.3171	85.5874	116.767	Metabolism	LPS_Restim
ENSG00000073849	ST6GAL1	1.57989	0.00442973	0.410105	38.5498	27.8929	27.6371	43.4433	57.0185	40.095	43.836	108.557	79.3177	30.7201	25.2246	32.4275	33.0552	50.7872	55.312	63.1108	148.601	72.6897	Metabolism	LPS_Restim
ENSG00000086062	B4GALT1	1.6594	0.000158707	0.0393565	35.1975	36.6921	42.5931	28.9745	85.293	32.7497	36.3807	89.0022	42.1385	33.8749	38.2568	69.3131	28.6136	88.341	29.9359	42.1981	85.219	42.8084	Metabolism	LPS_Restim
ENSG00000103044	HAS3	1.45898	0.0346898	1	1.15141	0.556744	0.370083	0.71582	2.11395	0.69966	0.547431	3.30982	2.75319	0.562817	0.269429	0.34534	0.659954	0.536823	0.41544	0.521068	1.35606	0.589794	Metabolism	LPS_Restim
ENSG00000110911	SLC11A2	1.15568	8.85e-05	0.0261537	20.6216	22.5418	29.2429	18.6404	86.2905	20.678	25.2297	37.7049	42.5692	19.6859	15.8885	18.3557	18.1002	55.6735	17.2755	28.1184	33.2616	29.7458	Metabolism	LPS_Restim
ENSG00000112096	SOD2	5.01916	5.3e-13	1.47e-09	30.3442	21.9439	190.19	35.754	4198.64	31.7013	688.467	678.967	1496.76	31.6953	49.6629	690.966	29.6617	3765.86	34.0886	561.961	1037.33	773.582	Metabolism	LPS_Restim
ENSG00000115919	KYNU	5.11104	0.000252296	0.0574365	0.250761	0.227486	1.60912	0.482139	46.3962	0.106682	3.25655	3.62868	15.0858	0.0997148	0.0865224	2.39885	0.100643	37.7371	0.128343	4.88719	2.78298	13.3676	Metabolism	LPS_Restim
ENSG00000128274	A4GALT	1.48492	0.00348512	0.354746	6.54745	5.26991	6.88766	5.35208	18.1537	5.94946	9.2614	15.1751	12.0294	5.50002	5.54987	10.8188	5.71208	16.1939	5.44892	8.99039	14.6333	7.30055	Metabolism	LPS_Restim
ENSG00000130066	SAT1	2.04076	0.00141493	0.209033	154.341	143.826	348.623	114.002	1498.09	149.844	308.592	566.297	754.355	467.811	680.755	1173.54	142.466	1075.18	154.087	354.145	576.965	506.156	Metabolism	LPS_Restim
ENSG00000131979	GCH1	2.75364	0.000107612	0.0287386	2.37132	3.9655	14.953	4.1524	154.976	2.63732	11.6845	18.8007	45.4616	2.40316	2.70343	27.5844	1.95651	87.8635	2.0278	13.9776	14.1338	15.2885	Metabolism	LPS_Restim
ENSG00000138735	PDE5A	2.60854	0.00189382	0.252879	1.08818	1.37953	1.39202	1.28804	2.01324	0.872737	1.46235	3.83635	3.1683	2.32536	3.49259	5.00299	1.50161	2.97819	1.36342	2.66363	5.92348	3.93072	Metabolism	LPS_Restim
ENSG00000148154	UGCG	1.2222	0.00183592	0.247528	14.7796	10.7455	16.6156	12.838	53.6273	12.8915	28.8291	29.8639	51.7861	18.2925	18.6906	18.1078	13.7698	62.2497	11.4387	37.8489	23.9514	42.2708	Metabolism	LPS_Restim
ENSG00000151012	SLC7A11	1.19533	0.0298986	1	24.8113	41.9503	49.9024	28.5993	16.8452	27.1687	14.5229	60.5024	29.7459	39.4599	62.0753	60.7075	27.0089	18.1862	29.6642	23.6663	58.8266	38.1309	Metabolism	LPS_Restim
ENSG00000159231	CBR3	1.61218	8.82e-05	0.0261537	13.5131	11.1249	28.9065	20.2956	50.8695	15.5531	26.3037	45.1819	47.9773	13.0561	13.606	38.1682	16.0728	29.2013	14.7579	20.2235	44.3467	21.2299	Metabolism	LPS_Restim
ENSG00000160326	SLC2A6	1.53267	0.00974391	0.664491	13.3992	15.6959	17.8536	14.2477	54.8145	14.8419	26.2668	43.7729	28.3105	14.6781	21.6716	38.9848	17.6838	72.9626	17.5864	33.5817	44.3535	33.6714	Metabolism	LPS_Restim
ENSG00000162407	PPAP2B	1.64913	0.000194493	0.0465678	20.1178	16.6233	27.798	9.63034	102.786	9.71934	31.2688	35.5768	85.8874	29.9245	24.8601	44.6709	11.0949	112.432	11.7639	23.3044	34.9658	39.1668	Metabolism	LPS_Restim
ENSG00000163082	SGPP2	7.23304	0.000158283	0.0393565	0.36365	0.0264042	0.151486	0.0448012	0.719535	0.113484	0.0611057	0.707476	0.46342	0.13003	0.175282	0.160332	0.111832	0.533027	0.0378629	0.104461	2.01475	0.230955	Metabolism	LPS_Restim
ENSG00000164116	GUCY1A3	3.77094	9.14e-05	0.0261941	0.377283	0.945866	0.459957	0.535198	0.0418906	0.249928	0.133326	3.30238	0.668779	1.23808	3.13794	4.89459	0.409386	0.0906362	0.93786	0.400255	8.33088	0.56204	Metabolism	LPS_Restim
ENSG00000166741	NNMT	1.47569	0.00739661	0.570648	212.395	229.381	415.868	301.413	462.975	299.927	364.23	615.614	778.523	256.963	268.621	446.424	202.777	289.335	176.752	236.888	489.689	251.044	Metabolism	LPS_Restim
ENSG00000181045	SLC26A11	1.49055	0.0361493	1	7.03929	6.97652	7.04666	5.71372	7.52444	6.00667	8.33879	10.908	6.51369	5.35342	7.4045	9.33472	5.37336	7.28035	6.98033	5.81503	5.57003	7.44569	Metabolism	LPS_Restim
ENSG00000182197	EXT1	1.10326	0.000151904	0.0390645	59.8787	93.0417	78.6349	54.4184	42.1121	40.138	44.6965	81.4542	57.9493	63.8051	94.5071	95.7207	51.8788	48.6678	41.2413	50.4795	78.4197	68.9912	Metabolism	LPS_Restim
ENSG00000198108	CHSY3	1.33367	0.00519852	0.462769	3.8084	7.25095	6.69585	2.37722	2.37596	1.81118	2.48905	4.19049	4.63564	5.07696	11.0707	10.6985	3.7943	5.5725	3.19913	4.60176	6.13247	9.16329	Metabolism	LPS_Restim
ENSG00000105647	PIK3R2	-2.61445	0.0111635	0.698903	2.96793	0.964934	2.50927	2.16861	1.42741	1.60566	2.83368	2.32369	0.350739	2.98239	3.69979	3.56446	3.63611	2.05868	4.04321	4.9217	0.686987	3.79125	Metabolism	LPS_Restim
ENSG00000121281	ADCY7	-1.30175	0.0305083	1	5.89701	3.0068	2.01676	3.12989	5.14813	2.78457	3.83157	2.8835	2.45839	6.26895	4.4857	5.32163	7.37142	8.29486	8.23627	8.47354	3.07955	6.68307	Metabolism	LPS_Restim
ENSG00000137841	PLCB2	-1.8184	0.0127034	0.744352	2.18774	0.682499	0.526302	1.09064	0.268228	1.18861	1.3482	0.832831	1.4059	1.02341	1.56981	0.767356	1.9501	1.77966	2.13128	1.1618	0.868588	1.03375	Metabolism	LPS_Restim
ENSG00000161267	BDH1	-1.72148	0.0138625	0.78565	1.96373	3.72185	2.57183	4.10332	0.349518	3.10224	1.59921	2.82286	1.12858	2.48497	3.53276	1.78777	3.9953	0.640476	6.12271	2.24921	2.65286	2.50772	Metabolism	LPS_Restim
ENSG00000171848	RRM2	-1.77127	0.0334918	1	240.772	242.155	289.473	296.621	54.5412	226.105	168.415	192.161	112.663	213.524	183.018	134.747	267.961	88.8676	195.178	111.472	127.4	96.0268	Metabolism	LPS_Restim
ENSG00000177191	B3GNT8	-1.04779	0.0202059	0.990095	3.57399	2.50871	2.88998	3.81569	7.66727	2.73188	4.15901	3.77213	3.89417	3.33813	2.66576	3.01859	3.5243	6.75153	7.99729	4.59292	2.35202	3.56579	Metabolism	LPS_Restim
ENSG00000197375	SLC22A5	-1.0067	0.0245131	1	1.59685	1.20919	1.01476	1.17415	3.22879	2.34159	1.40017	0.969925	1.32957	1.54732	1.46619	1.90665	2.02586	1.97013	3.41186	2.30606	1.84795	1.7829	Metabolism	LPS_Restim
ENSG00000064225	ST3GAL6	1.33949	0.0355475	1	10.8606	17.3307	18.493	13.1339	7.28033	16.1046	16.1043	23.8009	25.7147	11.8921	26.5973	16.4183	8.38394	3.79636	11.7414	8.49787	14.9779	16.7449	Metabolism	LPS_Restim
ENSG00000184381	PLA2G6	2.44716	0.0178564	1	3.11678	1.76096	3.10972	2.40918	2.55664	2.36878	2.217	1.70544	1.96372	1.32759	2.24107	1.48434	2.16969	1.86809	3.14206	1.60787	1.61243	2.4109	Metabolism	LPS_Restim
ENSG00000113163	COL4A3BP	1.01357	0.00383936	0.355401	13.4928	14.9665	13.3627	12.4778	21.4927	10.0899	10.6793	20.5313	20.6023	9.96595	11.7167	14.4008	9.54556	17.6152	12.7138	14.9583	21.6248	16.7098	Metabolism	LPS_Restim
ENSG00000131459	GFPT2	1.33055	0.0356731	0.99386	3.68988	3.96907	5.78657	4.97619	32.8998	3.69478	5.99802	6.55824	10.1615	6.80498	9.84697	17.623	6.84458	41.1914	5.04444	8.4205	10.5444	10.7594	Metabolism	LPS_Restim
ENSG00000171174	RBKS	3.07336	0.000690994	0.116556	0.88846	0.774896	0.761275	0.713724	2.99811	0.261911	2.29043	2.87502	7.54655	0.626239	0.849593	1.0056	0.365723	2.17776	0.876618	1.31979	1.29372	1.19244	Metabolism	LPS_Restim
ENSG00000196136	SERPINA3	6.62242	0.00424558	NA	0.122489	0.168396	0.289987	0.214123	0.06198	0.0663992	0.0750402	1.06196	0.0918429	0.0497939	0.0740741	0.0620784	0.0864335	0.199103	0.193319	0.155551	1.28717	0.183205	Metabolism	LPS_Restim
ENSG00000167600	CYP2S1	-1.91213	0.029021	0.935714	0.829305	1.00307	0.850991	1.31976	0.572931	1.78371	1.61798	0.412049	0.371351	0.898987	0.96546	0.593697	1.2647	1.34045	1.58448	1.55699	0.46943	0.53242	Metabolism	LPS_Restim
ENSG00000187210	GCNT1	-1.10816	0.012914	0.688808	8.88853	8.40552	8.93984	11.6413	9.8733	11.1396	7.48274	7.32577	5.35635	10.1149	10.1026	9.37436	10.9398	11.8964	15.4642	12.3743	7.04075	8.89972	Metabolism	LPS_Restim
ENSG00000067064	IDI1	1.31876	0.0257923	0.790417	53.5912	74.8248	74.7947	77.6396	40.8003	80.9402	59.1489	61.7583	105.753	82.5554	54.6034	59.852	65.8611	49.3817	64.4926	73.9778	58.5903	81.9181	Metabolism	LPS_Restim
ENSG00000101670	LIPG	1.13041	0.0089086	0.617126	43.8604	63.0504	65.2695	26.6605	138.791	25.9589	89.1325	49.9865	177.303	49.7654	55.7341	58.4893	53.2349	149.262	36.0987	116.506	33.566	188.26	Metabolism	LPS_Restim
ENSG00000105835	NAMPT	1.19012	0.00078153	0.226989	110.964	119.113	163.891	122.744	465.839	130.501	313.005	262.043	694.938	119.985	91.5773	151.265	101.454	314.373	111.746	257.581	235.712	318.373	Metabolism	LPS_Restim
ENSG00000116711	PLA2G4A	1.68634	0.00397444	0.480801	18.5754	25.2072	35.0391	20.4265	45.1849	22.7194	18.6217	32.3481	51.452	21.6972	33.8316	38.7788	20.6678	28.365	17.7057	20.7983	32.8245	41.383	Metabolism	LPS_Restim
ENSG00000131174	COX7B	1.01852	0.045525	0.851903	60.8814	54.44	70.3994	74.9402	111.223	92.3399	75.2901	72.4788	150.805	60.1512	55.4706	59.506	55.8211	56.2161	58.3818	53.8691	54.2163	65.7569	Metabolism	LPS_Restim
ENSG00000138135	CH25H	4.9793	0.0123546	0.666407	0.0937852	0.596573	0.74424	0.762	1.39616	0.471575	0.0769205	0.498709	2.90005	0.0601726	2.31e-06	1.54944	0.0536455	0.242028	0.106727	0.792598	1.06536	0.776974	Metabolism	LPS_Restim
ENSG00000170961	HAS2	2.74158	0.0191527	0.731937	0.0340094	0.152401	0.385085	0.0638719	0.644554	0.0479327	0.203118	0.489048	1.29875	0.138388	0.0749462	0.0500532	0.0368447	0.315123	0.0656767	0.309978	0.357283	0.494122	Metabolism	LPS_Restim
ENSG00000183648	NDUFB1	1.00842	0.0378062	0.826563	82.219	90.0909	99.9974	130.19	137.833	145.614	130.799	114.392	250.542	81.3269	71.5944	85.2907	85.6997	70.5426	95.2848	92.0884	104.591	104.316	Metabolism	LPS_Restim
ENSG00000103257	SLC7A5	-1.05808	0.0261526	0.790417	17.4032	15.1121	11.4415	10.5041	13.8684	9.4709	13.8994	8.79692	5.24601	21.7665	22.3696	10.8424	20.3054	21.9647	12.8357	19.946	12.7698	13.3296	Metabolism	LPS_Restim
ENSG00000111674	ENO2	-1.31544	0.039508	0.83122	7.64916	6.20181	4.73774	5.06221	2.80226	6.06073	5.8012	4.98172	4.03699	10.0299	8.88362	6.01132	10.8235	7.31575	13.4025	8.18962	7.07219	6.92673	Metabolism	LPS_Restim
ENSG00000114268	PFKFB4	-1.06846	0.0182895	0.727301	2.3451	1.81896	1.9015	3.15687	3.86653	3.94851	3.86459	1.40708	1.69316	2.32944	1.59737	2.03476	3.4726	4.17926	2.69893	4.38595	1.50486	2.96211	Metabolism	LPS_Restim
ENSG00000143772	ITPKB	-1.73895	0.0345152	0.826498	6.72488	4.71288	2.46013	7.75892	2.06029	8.38937	7.36059	6.602	2.39421	7.1927	8.32876	3.10982	7.96589	2.66478	11.8584	9.10992	9.9942	8.14933	Metabolism	LPS_Restim
ENSG00000161714	PLCD3	-1.18667	0.0496717	0.867649	9.67061	9.8573	5.33481	11.9242	2.04101	11.5097	8.59338	9.16518	3.15518	8.32371	6.36841	4.88947	9.27084	2.29053	15.9053	8.2054	11.4933	4.47423	Metabolism	LPS_Restim
ENSG00000173599	PC	-1.4096	0.0296848	0.805662	4.11718	4.03956	2.82584	4.04562	0.954396	4.4945	3.61882	3.41826	1.16864	4.99242	4.61212	3.0217	4.88156	1.71763	5.75981	2.37172	3.72114	2.31628	Metabolism	LPS_Restim
ENSG00000175264	CHST1	-2.16542	0.00688521	0.581111	6.62651	2.15247	1.7706	4.92329	0.514098	6.54651	1.65767	4.61643	0.349111	5.00885	2.38267	1.34596	6.90474	0.81591	8.63446	5.41817	3.88542	5.16447	Metabolism	LPS_Restim
ENSG00000178921	PFAS	-1.0064	0.0279708	0.790417	25.3636	24.1094	17.9691	20.7216	6.54561	19.4892	21.4246	19.1507	8.3585	23.9318	25.5462	19.2693	29.4374	12.1424	20.6356	19.4386	17.0183	19.421	Metabolism	LPS_Restim
ENSG00000250565	ATP6V1E2	-1.38994	0.0364688	0.826563	2.1874	1.27708	1.46567	1.71212	1.23578	1.77764	2.89646	1.67108	1.64985	3.85476	2.47216	2.01793	2.34652	1.19053	2.7275	2.45416	1.79292	2.57364	Metabolism	LPS_Restim
ENSG00000131174	COX7B	1.01852	0.045525	0.851903	60.8814	54.44	70.3994	74.9402	111.223	92.3399	75.2901	72.4788	150.805	60.1512	55.4706	59.506	55.8211	56.2161	58.3818	53.8691	54.2163	65.7569	Oxidative_phosphorylation	LPS_Restim
ENSG00000183648	NDUFB1	1.00842	0.0378062	0.826563	82.219	90.0909	99.9974	130.19	137.833	145.614	130.799	114.392	250.542	81.3269	71.5944	85.2907	85.6997	70.5426	95.2848	92.0884	104.591	104.316	Oxidative_phosphorylation	LPS_Restim
ENSG00000198695	MT-ND6	-1.54231	0.0143613	0.686691	548.757	460.665	262.223	218.173	206.127	339.161	362.289	222.149	159.871	1512.72	912.677	950.413	1007.03	855.3	868.131	831.463	861.814	854.866	Oxidative_phosphorylation	LPS_Restim
ENSG00000198712	MT-CO2	-1.26936	0.0274553	0.790417	4259.18	4170.02	3060.7	2747.5	2567.08	3409.89	3182.75	2258.57	1534.67	8996.6	6408.09	6510.24	6899.11	5542.75	6439.67	5210.6	6161.39	4938.97	Oxidative_phosphorylation	LPS_Restim
ENSG00000198727	MT-CYB	-1.0586	0.0296227	0.805662	1102.47	946.529	648.33	705.728	487.871	830.128	727.675	635.009	379.412	2634.57	1665.85	1752.77	1835.3	1086.46	1890.08	1023.01	1623.49	951.461	Oxidative_phosphorylation	LPS_Restim
ENSG00000198786	MT-ND5	-1.30129	0.03939	0.83122	722.654	516.688	348.58	331.608	268.202	362.074	385.283	276.89	232.813	2008.15	1266.43	1334.75	1428.48	1209.98	1245.85	1197.69	1121.2	1168.23	Oxidative_phosphorylation	LPS_Restim
ENSG00000198804	MT-CO1	-1.06701	0.00898028	0.617126	4147.02	4563.42	2909.08	2940.92	2494.21	3808.87	3452.68	2862.24	1676.5	5829.88	4497.65	4539.07	4675.82	3709.71	4651.54	4111.92	4645.48	4028.13	Oxidative_phosphorylation	LPS_Restim
ENSG00000198886	MT-ND4	-1.31167	0.0182189	0.727301	1625.31	1542.16	969.273	921.544	735.095	1128.22	1110.55	734.916	533.267	3790.8	2495.6	2637.14	2769.37	2194.87	2651.83	2085.39	2344.73	2110.82	Oxidative_phosphorylation	LPS_Restim
ENSG00000198888	MT-ND1	-1.20493	0.0170318	0.713716	987.618	838.399	468.955	503.779	463.388	630.786	785.283	463.721	349.055	2454.68	1392.52	1406.4	1584.11	1184.8	1342.82	1150.56	1218.75	1133.09	Oxidative_phosphorylation	LPS_Restim
ENSG00000198899	MT-ATP6	-1.22737	0.0285488	0.798475	2172.3	2256.64	1460.68	1482.94	875.886	1810.12	1419.7	1234.37	639.214	4246.59	2821.49	2921.91	3220.66	1671.72	2957.56	1531.72	2688.45	1535.41	Oxidative_phosphorylation	LPS_Restim
ENSG00000212907	MT-ND4L	-1.27372	0.0237305	0.764471	2234.5	2285.26	1464.05	1274.89	1028.15	1627.07	1429.43	1075.57	796.322	5375.57	3334	3471.07	3733.74	2964.81	3404.42	2832.88	2967.82	2784.36	Oxidative_phosphorylation	LPS_Restim
