# Supplementary material for: Transcriptomic Remodelling of Fetal Endothelial Cells During Establishment of Inflammatory Memory
Source: Front Immunol. 2021 Nov 19;12:757393. doi: 10.3389/fimmu.2021.757393 (PMC8640490; doi:10.3389/fimmu.2021.757393)
Supplement: Supplementary file 8 [file Table_4.xlsx]

## Sheet: Sheet1
Gene_Name	ECFC_M48h_mean_log2	ECFC_M52h_mean_log2	ECFC_P48h_mean_log2	ECFC_P52h_mean_log2	Group
2005-03-01	5.23245	5.19377	5.15413	6.01208	Trained
A4GALT	2.57276	3.92363	3.21123	3.58849	unaffacted
ABCG1	2.66566	3.93452	4.3347	4.1861	unaffacted
AC015871.2	-2	0.946698	-0.184732	0.379648	unaffacted
AC027323.1	-2	-1.2841	-2	2.5588	Trained
AC103801.2	-2	2.86739	2.81746	2.22821	attenuated
ADAP1	-1.67743	0.344699	0.0798782	0.80965	unaffacted
ALG10B	1.46774	1.30456	1.04484	1.72569	unaffacted
ANKRD55	0.268526	2.27619	0.598522	2.9692	Trained
AREG	-1.48281	-1.76417	-1.15425	2.55424	Trained
ARHGAP42	-0.575805	-0.0853679	-1.37884	0.138273	unaffacted
ARL8B	5.36918	5.71513	5.22571	6.08456	unaffacted
ARRDC3	3.6775	4.25342	3.70119	4.77767	unaffacted
ATF7IP2	2.1866	2.67199	2.11396	2.3112	unaffacted
ATP13A3	4.51365	5.68418	5.1361	6.36398	Trained
ATP2B1	3.2549	4.45231	2.43546	4.30894	unaffacted
B4GALT1	5.03341	6.47577	5.1851	5.39707	attenuated
BCL2A1	-2	0.905401	0.492944	3.55532	Trained
BCL6	2.1151	3.53192	2.83862	3.62303	unaffacted
BCL6B	4.94731	6.24048	6.23088	6.28633	unaffacted
BDKRB2	-2	-0.796889	-2	0.409336	Trained
BET3L	-2	-2	-1.71778	0.160079	Trained
BIRC2	4.99159	5.75065	5.15483	5.92889	unaffacted
BIRC3	-0.420093	3.90052	3.81098	5.50836	Trained
BMPR1B	-1.11226	0.555567	-0.311288	-0.408134	attenuated
BOLA2B	4.93368	4.92804	4.60039	5.8397	Trained
C11orf96	-2	1.69467	0.0806094	1.09412	attenuated
C12orf44	5.55476	5.81846	5.6721	6.73479	Trained
C12orf66	-0.155287	0.551142	0.791569	1.14991	Trained
C12orf73	2.90902	3.24447	3.28803	4.06321	Trained
C17orf107	-2	0.204976	-1.09431	-1.44738	attenuated
C1orf54	5.72005	5.87158	5.42253	6.63095	Trained
C21orf91	1.7675	2.32458	1.57444	2.81982	unaffacted
C2CD4A	-2	3.33235	-2	2.07186	attenuated
C2CD4B	1.83977	5.89701	2.35557	4.69249	attenuated
C3orf52	1.75878	2.51416	1.78975	3.5881	Trained
C7orf41	2.35291	3.13511	2.0609	3.12542	unaffacted
C8orf4	4.43547	6.18097	5.55558	6.28207	unaffacted
CAB39	4.5062	5.94961	5.1925	6.12115	unaffacted
CALCRL	7.52496	7.99059	7.15737	8.36485	unaffacted
CAMK1D	-2	0.154394	-2	0.341897	unaffacted
CBFB	5.28231	5.88878	4.93843	6.37009	unaffacted
CBR3	3.95913	5.49767	4.7172	5.58428	unaffacted
CCDC126	2.85187	2.75681	2.23521	2.66472	unaffacted
CCDC68	1.22578	0.924881	0.396645	2.00358	Trained
CCDC85B	6.46924	6.66772	6.60092	7.11161	unaffacted
CCL2	7.75019	11.3178	10.8018	11.6273	unaffacted
CCL20	0.363805	7.89584	6.55944	9.40686	Trained
CCL3L3	-2	-1.22635	-2	2.08808	Trained
CCL7	-0.776423	2.89421	2.00917	3.65761	Trained
CCL8	-2	-1.85716	-0.813727	3.14839	Trained
CCR10	-1.56547	0.630393	1.38964	1.58343	Trained
CCRN4L	1.83975	3.6434	3.2238	4.03086	unaffacted
CD200	1.83988	3.30678	0.733987	3.02009	unaffacted
CD58	3.63425	3.29023	3.76368	4.29272	Trained
CD69	-0.506175	2.61355	1.21312	3.2077	Trained
CD83	-1.75052	1.2691	-0.812504	0.570149	attenuated
CDC14A	1.66083	3.21455	2.09786	3.13027	unaffacted
CDK6	1.30391	2.81825	2.72922	3.62421	Trained
CDKL5	-2	0.0680689	-1.26585	-0.888076	attenuated
CDKN2B	0.485976	2.0093	1.69461	2.51744	unaffacted
CEBPD	0.441694	4.45646	3.5812	4.71713	unaffacted
CFLAR	6.40579	7.37681	7.20536	8.09515	Trained
CH25H	-1.08444	-1.00373	-2	1.53608	Trained
CHSY3	0.856933	2.06712	1.31559	2.21277	unaffacted
CHTF8	6.4645	6.44562	6.35828	6.438	unaffacted
CITED4	0.929479	3.59778	2.98866	3.27631	unaffacted
CLDN14	-1.12508	1.77998	2.2422	3.90048	Trained
CLEC2D	-1.1045	2.13243	-0.15666	0.452126	attenuated
CNKSR3	2.25225	4.33292	2.61364	4.45856	unaffacted
COBLL1	2.66897	3.81413	2.60017	3.46389	unaffacted
COL4A3BP	3.33484	4.35975	3.41675	4.36473	unaffacted
COX7B	6.52888	6.17949	6.23439	7.23654	Trained
CPA3	2.39193	1.3414	-2	2.15904	Trained
CRY1	3.64638	3.92572	2.98031	3.87479	unaffacted
CSF1	3.17683	5.61646	5.45152	6.29246	Trained
CSF2	-1.52114	5.97976	4.03989	8.01199	Trained
CSF2RB	3.5199	5.881	3.79976	5.04457	attenuated
CSF3	-1.88782	5.39282	2.95502	6.02623	Trained
CTHRC1	5.10714	6.31657	6.81184	7.40342	Trained
CTSO	1.73247	2.67827	2.75717	3.50474	Trained
CTU1	0.678467	1.43031	1.32685	1.52826	unaffacted
CX3CL1	-1.12895	5.58758	3.91321	5.46732	unaffacted
CXCL1	3.89226	10.7247	8.22679	11.0375	unaffacted
CXCL10	-2	1.90893	5.94879	7.0474	Trained
CXCL2	0.827436	7.73571	5.08243	7.72161	unaffacted
CXCL3	-0.0409816	8.09169	3.45994	8.43709	unaffacted
CXCL5	-0.907127	3.67694	3.98738	5.60119	Trained
CXCL6	0.490827	5.7063	5.42971	7.0726	Trained
CXCR7	4.85774	7.60885	6.79788	8.07681	unaffacted
CYLD	3.18233	4.68335	3.72579	5.07842	unaffacted
DAAM1	2.91282	4.56934	2.98376	4.32677	unaffacted
DENND2D	-1.25089	0.516832	1.00188	1.33061	Trained
DNAJB5	3.48446	4.75546	3.65403	4.4347	unaffacted
DNAJB9	3.99695	5.59942	4.50537	5.85047	unaffacted
DOK5	3.0056	3.494	2.56699	3.50142	unaffacted
DSE	3.03413	4.17409	3.57775	4.23753	unaffacted
DUSP16	2.51225	3.54003	3.05554	4.44987	Trained
ELL2	3.6633	5.33855	4.08165	5.30891	unaffacted
ELN	-0.776906	2.00102	-0.930512	-0.711071	attenuated
ENTPD7	3.15745	3.84683	2.81449	3.74025	unaffacted
ESM1	8.55532	9.35414	8.17862	9.45022	unaffacted
ETS1	5.33061	6.67993	5.77168	6.37223	unaffacted
F3	-1.30555	4.03647	-1.76849	2.92654	attenuated
FABP4	6.97603	7.03693	0.394905	3.51673	attenuated
FAM122C	1.05997	1.83491	1.03328	2.01922	unaffacted
FAM129A	-2	0.073553	-2	-0.468199	unaffacted
FAM198B	6.69272	7.25095	5.19831	6.45413	attenuated
FAM200A	1.5082	1.51846	0.845274	1.69935	unaffacted
FAM203B	-0.129695	-0.398625	-1.2169	0.914147	Trained
FAM91A1	5.0199	5.38813	4.39428	5.2527	unaffacted
FBXL13	0.94809	0.130475	1.12542	1.71976	Trained
FBXO32	4.65586	5.1897	2.85329	3.90436	attenuated
FGFR3	-1.85523	0.0232197	-1.62947	-0.373207	unaffacted
FICD	1.3476	2.86395	1.0513	1.96468	attenuated
FSD1L	0.150389	-0.152905	-1.0289	0.708848	Trained
FSTL3	2.77506	4.30999	3.15285	4.26429	unaffacted
GBP1	3.79645	5.20948	6.30845	6.44726	Trained
GBP2	4.33966	5.97443	5.08167	6.25703	unaffacted
GCH1	1.39907	4.23271	3.54652	5.50658	Trained
GFPT2	1.88549	2.71331	2.58449	3.34505	Trained
GJA1	7.18368	7.65462	7.22483	8.57842	Trained
GPR137C	-0.355924	1.7268	-0.919058	1.69844	unaffacted
GPR176	5.34422	5.94427	4.53371	5.39725	unaffacted
GPR37	1.14613	1.48097	1.01115	2.11425	Trained
GUCY1A3	-2	1.72351	-2	-0.580398	attenuated
GUCY1B3	-0.829535	1.931	-2	0.821074	attenuated
HAS2	-2	-1.03195	-2	0.377122	Trained
HAS3	-0.515273	1.72675	-0.86925	1.4611	unaffacted
HECTD2	1.1176	1.50825	1.18405	2.11923	Trained
HERPUD1	5.64694	6.8241	5.35457	5.73737	attenuated
HIAT1	4.82885	5.1139	4.84329	5.76055	Trained
HINT3	2.57388	3.68272	3.36748	3.86715	unaffacted
HIST2H2AA4	3.38855	4.73018	6.81758	7.62156	Trained
HIST2H2BE	0.129917	0.881159	0.904713	2.53523	Trained
HIVEP2	-0.0861431	2.52023	0.532375	1.84264	attenuated
HMBOX1	2.00535	3.18499	2.05654	2.77521	unaffacted
ICA1L	0.16093	0.231575	-0.349876	0.9929	Trained
ICAM1	3.74972	9.06459	7.49262	8.45043	attenuated
ICOSLG	1.51383	4.05084	2.73839	3.81862	unaffacted
IDI1	6.33879	5.94856	5.88628	6.72456	Trained
IER3	5.82637	7.33576	6.30709	6.51451	attenuated
IFI27L1	3.92982	3.95862	4.87752	5.72221	Trained
IFNGR1	5.3281	6.15577	5.81785	6.41085	unaffacted
IL18R1	1.74425	4.64932	3.47491	4.57527	unaffacted
IL1A	-2	0.17938	1.04938	2.08546	Trained
IL1R1	2.30425	3.57742	3.55965	3.66403	unaffacted
IL33	2.83817	3.6342	-1.39709	1.84975	attenuated
IL4I1	2.22623	4.39455	5.37529	4.69476	unaffacted
IL6	3.67847	8.12776	5.69156	9.18684	Trained
IL7	-2	0.846985	0.589828	2.15069	Trained
IL7R	1.59069	3.26233	5.21996	6.06046	Trained
IL8	4.52735	10.8185	9.28453	12.4676	Trained
IQGAP2	1.89776	2.49635	1.7436	2.80413	unaffacted
IRAK2	2.19033	4.78258	4.07178	4.99	unaffacted
IRF1	3.75347	4.95605	5.25562	5.26219	unaffacted
ISG20	1.92721	3.97665	7.34741	7.56884	Trained
ISPD	0.91286	0.797221	0.00310274	1.33375	unaffacted
ITGB8	0.857322	2.49565	1.15932	2.91757	unaffacted
JAG1	3.55329	4.66113	4.60832	5.04237	unaffacted
JAZF1	2.99626	2.90369	2.40242	3.05517	unaffacted
JHDM1D	0.58482	1.67204	1.29334	2.32536	Trained
JUNB	2.78861	5.14598	4.65433	4.71734	unaffacted
KCNN2	-2	0.477406	-2	-0.0408786	unaffacted
KCTD11	0.854583	1.91003	2.22873	2.20275	unaffacted
KITLG	4.24174	5.305	3.68354	5.7939	unaffacted
KYNU	-2	1.85944	1.70334	3.91512	Trained
LARP6	4.38551	5.05829	5.23193	6.40152	Trained
LBH	2.15885	3.69049	2.38847	3.73493	unaffacted
LIF	-2	-0.213146	-2	0.500694	Trained
LINS	2.79001	2.89337	2.62	3.31749	unaffacted
LIPG	4.69816	5.64347	6.47788	7.47008	Trained
LLGL2	1.01122	0.624502	1.17045	1.63551	Trained
LONRF1	1.49411	2.64747	2.01246	2.76015	unaffacted
LPAR6	4.471	3.98805	3.9252	4.62319	Trained
LRG1	-2	0.892353	0.861241	0.338022	unaffacted
LRIG3	3.54193	4.52613	4.18899	4.71233	unaffacted
LST1	0.252218	1.73918	2.04765	2.3845	Trained
LTB	-0.115074	3.55887	1.65728	3.21686	unaffacted
LURAP1L	0.825442	2.12969	1.36961	3.11297	Trained
LYPD6	0.464944	2.91383	2.6243	3.66533	Trained
MAFF	4.60294	5.92673	5.74358	5.85121	unaffacted
MAP3K8	1.88	3.818	1.59651	3.55448	unaffacted
MAP6D1	1.01134	1.34307	0.449397	1.4377	unaffacted
MATN2	0.407437	1.87563	-0.7202	0.00879857	attenuated
MCTP1	6.93565	8.39794	6.15036	7.53788	attenuated
MDFIC	2.2749	2.80385	2.30035	2.40573	unaffacted
MDM4	1.43882	1.55678	2.14653	1.73889	unaffacted
MEF2A	3.69794	4.1444	3.65121	4.43604	unaffacted
MESDC1	3.48824	4.20716	4.03271	4.06678	unaffacted
MFSD2A	1.31225	1.71835	1.59574	3.12716	Trained
MFSD9	1.63486	2.47871	1.35925	1.76996	attenuated
MSC	-2	-0.377889	-2	1.22968	Trained
MSX1	0.464811	2.60892	2.1035	2.33511	unaffacted
MTMR7	-0.577906	0.260215	0.664001	0.95506	Trained
MYCT1	6.31778	6.48427	6.62486	7.57501	Trained
N6AMT1	2.48762	2.31596	2.03103	2.89378	unaffacted
NAB1	2.95056	4.22596	3.83122	4.13333	unaffacted
NAB2	2.1599	3.40949	2.3402	3.04599	unaffacted
NAMPT	7.02791	8.03366	8.29004	9.44074	Trained
NAPB	0.916721	1.73685	1.60337	1.2749	unaffacted
NAV3	2.57672	3.12874	2.88069	4.22279	Trained
NCOA7	4.56637	7.24272	6.16368	8.37563	Trained
NDRG1	4.36236	5.95239	4.73706	5.00732	attenuated
NDUFB1	7.18601	6.83784	7.03121	7.96891	Trained
NFIL3	3.04386	3.01573	2.34659	3.39759	unaffacted
NFKB1	4.33753	6.39625	4.99996	6.06185	unaffacted
NFKB2	2.94852	5.36881	4.6543	5.38981	unaffacted
NFKBIA	5.28906	7.43826	6.98252	7.34285	unaffacted
NFKBIB	3.40675	4.53901	3.80211	4.2871	unaffacted
NFKBIE	3.43056	4.91038	4.20751	4.39848	unaffacted
NFKBIZ	1.0476	4.86638	3.11851	4.97029	unaffacted
NFYB	3.90415	4.0098	3.69938	4.44762	unaffacted
NKX3-1	-2	0.706138	0.633259	1.02916	unaffacted
NNMT	8.22847	9.26588	8.5087	9.6046	unaffacted
NOG	0.122836	-0.361384	-2	0.463029	Trained
OAZ3	1.06776	0.738268	1.0085	1.60345	Trained
OFD1	1.71133	2.04302	1.67238	1.85911	unaffacted
OLFM2	-1.18122	1.53332	-2	-0.185586	attenuated
OSGIN2	3.86642	5.04173	4.1429	5.80749	Trained
OVCA2	4.60876	4.60649	2.53693	4.66891	unaffacted
P2RY6	-2	0.54356	-0.670769	0.486336	unaffacted
PDE5A	-0.19638	1.93973	0.548293	1.66371	unaffacted
PDGFRA	-0.746812	1.03971	-1.14523	1.38879	unaffacted
PDLIM4	5.42063	6.35111	6.35921	6.62056	unaffacted
PELI1	3.54243	3.83533	3.81938	4.91425	Trained
PGBD2	1.51075	1.36294	0.682081	1.66924	unaffacted
PLA2G4A	4.50585	5.01561	4.21891	5.68516	Trained
PLEKHA1	4.72721	5.13014	4.49512	5.12567	unaffacted
PNPLA8	4.02283	4.67444	4.1464	5.12723	unaffacted
PPAP2B	3.28086	5.15287	4.96665	6.42437	Trained
PRDM15	0.96888	0.429784	1.0941	0.502596	unaffacted
PRR16	-2	-0.56784	-1.8875	0.925455	Trained
PSTPIP2	1.90566	3.29746	2.9583	4.05207	Trained
PTGS2	2.68113	6.4991	4.73275	8.2456	Trained
PTHLH	0.660586	-0.0364582	1.74227	2.05366	Trained
PTPN7	-1.33163	0.960268	-0.693934	-0.577084	attenuated
PTPRS	1.10749	1.23252	1.04274	-0.0205561	attenuated
PTX3	8.36899	9.53425	9.66786	9.95452	unaffacted
RAPGEF5	3.82559	4.93411	5.10878	5.26998	unaffacted
RASD1	1.78287	4.1126	1.76518	4.04583	unaffacted
RASGRF2	1.02004	1.3313	-0.654385	1.4982	unaffacted
RASGRP3	3.70158	3.73125	3.16627	4.49094	Trained
RBKS	-2	1.52357	1.19562	2.91582	Trained
RBM24	1.59013	1.75634	0.0650307	1.74337	unaffacted
RCAN1	4.00395	6.65646	4.23108	5.77759	attenuated
RDX	6.9559	7.48461	5.81557	6.92856	unaffacted
REL	0.691245	1.8706	1.16013	1.34677	unaffacted
RELB	2.36382	5.25236	4.33272	4.86956	unaffacted
RGCC	6.33904	5.95523	4.936	6.39019	unaffacted
RGS2	3.48932	3.13994	4.3856	5.27145	Trained
RHOBTB1	3.63117	3.8494	2.77636	3.70246	unaffacted
RIPK2	4.30741	6.58582	5.90474	7.48536	Trained
RND1	2.20064	5.92034	2.47596	4.60853	attenuated
RNF145	5.37402	6.3988	5.68318	6.4654	unaffacted
RP11-411B6.6	1.56766	0.511981	0.286652	1.92509	Trained
RP11-454H13.5	1.64552	1.95933	-2	1.29996	attenuated
RP11-463D19.2	4.14634	3.78571	3.47085	4.49346	Trained
RP11-849H4.2	1.22365	0.380938	1.31017	1.87048	Trained
RP3-412A9.11	5.33326	6.1665	6.82585	7.37397	Trained
RRAD	-2	1.17706	0.410575	1.95126	Trained
SAMD4A	3.51709	4.91839	3.82115	4.23803	attenuated
SAT1	7.22732	9.14541	8.26956	9.5591	unaffacted
SAV1	4.23312	5.74398	3.82004	5.52674	unaffacted
SDC4	4.80408	6.5935	6.46509	7.19291	Trained
SDF2L1	5.2649	5.9248	5.29571	5.1811	attenuated
SELE	1.99251	10.2618	3.16482	9.75521	unaffacted
SEMA3C	-2	0.00531735	-1.15553	-0.31298	unaffacted
SEMA7A	-1.36675	1.6781	0.66673	0.949351	attenuated
SERPINA3	-2	0.0867281	-2	-2	attenuated
SERPINB2	1.82092	4.7362	3.17714	5.75841	Trained
SERPINB8	4.81053	5.67138	5.11719	6.07489	unaffacted
SHISA3	2.82801	4.0726	1.5707	2.88163	attenuated
SLC11A2	4.37002	5.23668	4.65705	5.41174	unaffacted
SLC12A2	3.20924	5.00711	3.45534	5.05389	unaffacted
SLC2A6	3.89161	5.45196	4.71517	4.82326	attenuated
SLC30A7	3.01811	4.02214	3.61423	4.11374	unaffacted
SLC31A2	1.89233	3.0686	2.46749	3.11562	unaffacted
SLC35G2	3.84361	3.93248	4.29274	5.03463	Trained
SLC7A11	4.76387	5.91892	3.86025	4.89462	attenuated
SLC7A2	3.08405	7.13165	5.15819	7.37844	unaffacted
SLFN5	3.14269	4.48902	4.71512	4.84573	unaffacted
SMN1	5.06054	5.0782	4.76506	5.56958	unaffacted
SNX4	4.99085	5.14772	4.54983	5.5068	unaffacted
SOCS1	-2	1.26776	0.142545	1.97437	Trained
SOD2	4.98647	9.4072	9.42724	10.5476	Trained
SOX17	4.31112	5.12688	3.40629	4.52632	attenuated
SPRY1	3.28987	3.94814	3.5305	4.40425	unaffacted
SQSTM1	8.3479	9.36336	9.15535	9.72012	unaffacted
SSH1	3.21141	4.8016	4.06452	4.64616	unaffacted
ST3GAL6	4.0094	4.57294	4.00937	4.68452	unaffacted
ST6GAL1	5.32535	6.76231	5.45404	6.30957	unaffacted
STX11	1.62635	2.73871	3.04594	3.60976	Trained
STX1A	2.65712	2.96945	2.76093	2.42095	unaffacted
SULT1C4	2.76127	4.84969	1.16936	2.1446	attenuated
SYCE1L	1.11895	2.04593	0.67764	0.852713	attenuated
TIFA	3.49702	5.19932	3.88106	5.43864	unaffacted
TLR2	-2	1.68332	0.228454	2.90619	Trained
TMEM136	2.4913	2.29028	2.35978	3.41304	Trained
TMEM150C	0.804226	1.07604	-0.414203	0.924323	unaffacted
TMEM204	3.89284	3.93126	2.97237	4.12278	unaffacted
TMEM217	2.63757	4.10921	4.25184	4.87434	Trained
TMEM47	3.64102	3.93317	2.92041	4.04925	unaffacted
TMEM86A	0.699644	1.63132	0.264575	1.43149	unaffacted
TNFAIP1	5.2569	6.47527	5.70864	5.95623	unaffacted
TNFAIP2	3.66597	7.84455	4.6958	7.05526	attenuated
TNFAIP3	0.782882	5.50702	4.77731	5.30262	unaffacted
TNFAIP6	-2	3.80102	-0.0212031	5.27659	Trained
TNFAIP8	3.18142	5.10637	3.34007	5.65484	unaffacted
TNFRSF11B	-2	0.600782	-2	1.08934	unaffacted
TNFRSF9	-2	0.0903334	0.667459	1.24724	Trained
TNFSF18	5.81976	5.58296	5.15449	6.26693	Trained
TNIP3	-1.68384	3.67922	2.11101	5.01747	Trained
TPGS1	2.42432	3.05963	2.53104	3.38127	unaffacted
TRAF1	0.766703	4.75267	3.45046	4.76702	unaffacted
TRIB1	2.3337	3.40747	3.16131	3.36563	unaffacted
TXNIP	3.47572	4.12051	4.31768	5.41844	Trained
UBD	-2	3.27063	4.02833	6.03669	Trained
UBE2J1	5.87545	6.28366	4.88425	6.01343	unaffacted
UFSP1	-0.311345	1.29142	0.521182	-0.18917	attenuated
UGCG	3.68835	4.90033	4.84945	5.69449	Trained
VCAM1	0.0885823	8.79838	5.32081	8.51481	unaffacted
VEGFC	4.45513	5.93124	5.10024	5.83732	unaffacted
VPS37A	4.53451	5.37836	5.07549	6.00635	Trained
VPS37C	3.30328	4.21681	3.97653	3.62885	attenuated
WTAP	5.74269	6.57921	6.48747	7.8575	Trained
YIPF5	6.45072	7.29842	6.93868	8.15868	Trained
ZC3H12A	0.166264	4.07821	2.45088	3.72201	unaffacted
ZC3H12C	2.01585	3.25058	2.82619	3.74873	unaffacted
ZFP1	3.06469	2.71159	1.98152	2.71239	unaffacted
ZNF140	3.63869	3.73421	3.52699	4.41157	Trained
ZNF211	1.71626	2.10174	1.28419	2.02025	unaffacted
ZNF229	1.06978	1.26015	0.854273	1.91789	Trained
ZNF235	0.503673	1.12207	-0.322981	0.478498	attenuated
ZNF254	2.67538	2.54992	2.65028	3.01803	unaffacted
ZNF283	1.35663	1.53628	0.846659	1.12344	unaffacted
ZNF320	1.62904	1.2833	1.86343	1.75777	unaffacted
ZNF333	1.07082	2.64154	1.74552	1.8916	attenuated
ZNF501	1.06569	0.83616	1.2727	2.17988	Trained
ZNF506	1.77877	2.19328	1.73127	2.02306	unaffacted
ZNF529	1.00732	1.10306	0.777586	1.48011	unaffacted
ZNF549	-0.163533	0.228089	-0.863661	0.324648	unaffacted
ZNF583	1.21072	1.8332	0.768676	1.88814	unaffacted
ZNF585A	3.44306	3.48373	3.62703	4.28838	Trained
ZNF597	0.255844	0.803094	0.482313	1.44961	Trained
ZNF670	1.92313	1.82566	1.57412	2.56644	Trained
ZNF697	1.69945	2.81611	2.61505	2.3492	unaffacted
ZNF721	3.51149	3.55467	3.01653	3.42848	unaffacted
ZNF8	0.0114992	0.808132	-0.185433	0.972649	unaffacted
ZNF845	2.28901	1.44965	1.88254	2.51856	Trained
ZNHIT2	1.70862	2.7896	2.73116	2.85297	unaffacted
ZSWIM4	1.72257	3.80791	2.33496	2.65848	attenuated
