# Supplementary material for: Transcriptomic Remodelling of Fetal Endothelial Cells During Establishment of Inflammatory Memory
Source: Front Immunol. 2021 Nov 19;12:757393. doi: 10.3389/fimmu.2021.757393 (PMC8640490; doi:10.3389/fimmu.2021.757393)
Supplement: Supplementary file 9 [file Table_5.xlsx]

## Sheet: Sheet1
Gene_Name	HUVEC_M48h_mean_log2	HUVEC_M52h_mean_log2	HUVEC_P48h_mean_log2	HUVEC_P52h_mean_log2	group
SLC12A2	3.0995	4.89822	4.33014	5.49661	trained
PLA2G4C	3.76985	5.03133	5.7625	6.0108	trained
CDK6	2.31902	3.09162	2.96216	3.6883	trained
ADAP1	-0.805086	0.681722	0.0633894	1.43584	trained
IL1A	-2	0.919427	2.1289	2.40683	trained
KYNU	-2	1.47663	2.28901	3.74067	trained
TLR2	-2	0.918689	0.43112	1.80226	trained
UGCG	3.51585	4.58204	5.24218	5.40159	trained
CXCL5	-2	3.65006	3.55642	4.41294	trained
CSF2	-2	5.30862	2.41574	6.63179	trained
TNFRSF11B	-1.74246	0.403477	-1.03825	1.3034	trained
CTHRC1	5.09801	6.26521	6.70618	6.92429	trained
IL7R	1.03909	3.05469	5.23843	5.49289	trained
C1QTNF1	1.15913	2.16293	3.23943	3.44296	trained
SOCS1	-1.45156	1.72543	0.868411	2.43172	trained
CCL8	-2	-1.30041	-0.727864	2.03662	trained
AREG	-2	0.0762334	-1.03242	2.35368	trained
APBB3	1.76952	1.77928	1.55193	2.45538	trained
RASGRF2	-0.258181	0.891104	-0.408982	1.51708	trained
C1orf63	4.74291	4.3985	4.48763	5.03548	trained
PCDH17	0.203911	1.13976	1.01983	2.4779	trained
RASGRP3	3.77444	3.87651	3.81322	4.95038	trained
RHOBTB3	4.16933	4.16026	3.82878	4.93117	trained
GPR137C	0.101871	1.2402	-0.803502	1.8764	trained
PRR16	-1.61547	-0.609222	-1.08592	1.14976	trained
HSPA1L	-1.38955	-1.10356	-1.74417	0.146774	trained
AP000295.9	-0.758971	-0.291198	-1.76507	1.11227	trained
TRNP1	3.15296	3.01794	3.51597	4.3958	trained
AC108938.5	0.30117	-0.0655313	-2	0.892368	trained
SELE	-0.346345	9.56626	1.86012	7.93231	attenuated
HIVEP2	-0.160376	2.84909	1.36874	1.53915	attenuated
HERPUD1	5.22378	6.37795	5.2782	5.46365	attenuated
TRAF1	-0.384562	4.95786	3.15405	3.79396	attenuated
GUCY1B3	0.828507	2.83805	-0.236281	0.419598	attenuated
CLEC2D	-0.261385	0.893648	-0.664416	-0.415552	attenuated
ST6GAL1	5.78952	7.2153	5.97981	6.18368	attenuated
NFKB2	3.4053	5.80539	5.0704	4.96509	attenuated
CXCL2	2.29025	7.2841	4.87875	6.48422	attenuated
B4GALT1	4.9038	6.4131	5.39911	5.41982	attenuated
ERO1LB	0.547548	1.71712	0.184475	0.56747	attenuated
ICAM1	2.98071	8.90733	7.61973	7.56725	attenuated
CD200	1.77321	4.39977	1.62687	3.48775	attenuated
CSF2RB	3.75616	6.37945	4.21288	5.08772	attenuated
NFKBIA	5.19568	7.47415	6.71411	6.70049	attenuated
HAS3	-1.26729	0.439425	-0.940457	-0.761717	attenuated
KIAA1199	-2	1.61817	-2	-0.758112	attenuated
RELB	2.30146	5.18675	4.45382	3.91299	attenuated
OLFM2	-2	1.70678	-2	0.207678	attenuated
RASD1	1.96842	4.87546	1.53929	3.94069	attenuated
TNFAIP1	5.17313	6.37759	5.41476	5.49819	attenuated
NFKB1	4.65656	6.6187	5.35387	5.66761	attenuated
MGP	7.28527	8.8555	5.63138	6.44285	attenuated
CD83	-1.82558	1.30516	0.249145	-0.394064	attenuated
IL18R1	2.22463	4.40967	3.34323	3.68805	attenuated
F3	-0.490697	4.11074	-0.86554	2.69731	attenuated
EGR1	0.68284	3.24541	1.02597	1.70876	attenuated
TNFAIP6	-2	4.60635	-1.48675	2.62852	attenuated
A4GALT	2.44597	3.87119	3.16838	2.868	attenuated
CCRL1	1.10213	2.47027	2.607	1.75755	attenuated
MATN2	1.10659	2.64384	0.268622	0.53684	attenuated
ETS1	5.43212	6.64723	5.92446	6.0238	attenuated
IER3	6.45854	7.72375	6.55068	6.85607	attenuated
SULF1	6.22931	7.16164	6.31432	6.3277	attenuated
SEMA7A	0.194254	1.96056	0.476716	0.773106	attenuated
PDE5A	0.447233	2.56645	1.4134	1.97479	attenuated
BCL2A1	-1.57088	2.52459	1.35634	0.794242	attenuated
CXCR7	4.08665	7.2285	5.8345	5.88554	attenuated
TIFA	2.92333	4.73135	3.73675	3.80488	attenuated
TNFAIP8	3.01768	4.8947	3.25361	3.99949	attenuated
NFKBIE	3.14716	4.61098	4.19727	3.75664	attenuated
CREB5	2.23503	3.1945	2.80185	2.39777	attenuated
TAGLN	5.22482	6.94673	4.79764	5.70523	attenuated
ARID5B	1.51291	3.14975	1.75072	2.51815	attenuated
SLC7A11	4.89065	5.8784	4.56476	5.25289	attenuated
SAV1	3.94911	5.41101	3.83043	4.50603	attenuated
CNKSR3	2.23348	4.44151	2.84512	3.1963	attenuated
ADAMTS1	3.08856	4.31368	3.06884	3.08258	attenuated
FBXO32	3.38659	4.43214	2.11725	3.4392	attenuated
RCAN1	3.62065	6.43267	3.91025	4.41192	attenuated
CBR3	3.88341	5.47075	4.33796	4.40803	attenuated
SQSTM1	8.01319	9.37323	8.90989	8.70889	attenuated
VCAM1	0.589107	8.71052	6.19719	6.72355	attenuated
SGPP2	-2	1.0106	-2	-2	attenuated
NUAK2	0.259074	2.96802	1.75736	1.96726	attenuated
CXCL3	-0.888164	7.24008	2.62036	5.47846	attenuated
GUCY1A3	-0.0925553	3.05847	-1.32101	-0.831255	attenuated
SOX17	4.1452	5.1345	3.3512	4.31986	attenuated
DACH1	2.40171	3.63471	1.52845	2.61673	attenuated
GPR176	4.37813	5.43381	4.03532	4.76009	attenuated
NNMT	7.46559	8.93572	7.88806	7.97179	attenuated
APLF	-0.105387	1.17972	0.590994	0.419575	attenuated
ZFPM2	2.16333	3.40978	2.49069	2.65741	attenuated
JUNB	3.33257	5.31738	4.44856	4.57988	attenuated
LRG1	-2	0.655068	-0.0214729	-0.555328	attenuated
RND1	1.53838	5.74627	2.48736	3.79012	attenuated
MCTP1	5.83274	8.17815	5.733	6.5139	attenuated
A2M	2.78167	4.48674	0.606729	1.93639	attenuated
ZHX2	1.3101	2.6029	1.32044	1.54794	attenuated
MSC	-2	2.00601	-1.06833	0.573774	attenuated
TNFAIP2	4.32402	7.64596	4.62595	5.58198	attenuated
IL3RA	3.5255	4.67771	3.36793	3.46864	attenuated
C11orf96	0.83883	3.535	0.831356	0.898201	attenuated
SULT1C4	3.80065	5.40163	2.25738	2.86955	attenuated
C2CD4A	-2	3.46587	-2	1.26581	attenuated
C2CD4B	2.0484	6.16411	2.65481	4.37645	attenuated
C17orf107	-1.41055	0.689552	-0.909757	-0.130654	attenuated
CEBPD	1.29554	5.3661	3.80222	3.98009	attenuated
LTB	0.464845	3.65922	2.27281	2.76349	attenuated
AC027323.1	-2	3.08452	-1.77792	-2	attenuated
ABCB1	2.1715	1.82157	0.374332	0.57533	attenuated
C1orf21	2.66101	2.84667	1.74152	2.01092	attenuated
LRRC4	0.357127	1.43017	-1.13745	0.772153	attenuated
PCDH10	4.80885	5.44587	2.87455	4.10388	attenuated
HMCN1	1.60926	2.55253	0.814941	0.978116	attenuated
FABP4	6.41538	7.38313	1.57403	5.0368	attenuated
MUTED-TXNDC5	-2	2.63853	-2	0.808224	attenuated
MTMR7	-0.0739226	0.723576	1.13482	1.16901	unaffected
SLC7A2	3.54105	7.11799	5.73155	6.65508	unaffected
CX3CL1	-2	4.71919	4.02098	4.36574	unaffected
JHDM1D	1.41292	2.10605	1.07735	2.44488	unaffected
SPAG9	4.89927	5.78233	5.54107	6.34602	unaffected
IL32	6.85105	8.48948	9.23127	9.07093	unaffected
SAMD4A	4.09454	5.1672	4.4607	4.72329	unaffected
BIRC3	-0.724095	3.67024	4.00201	3.64286	unaffected
IFNGR1	4.85433	5.89523	5.65408	5.72559	unaffected
TNFRSF9	-2	1.16121	1.28942	0.580315	unaffected
TNIP3	-2	3.2892	2.25962	3.60911	unaffected
FGFR3	-1.09101	0.299121	-2	0.57203	unaffected
ATP2B1	3.67258	4.36808	3.18798	4.27891	unaffected
PTGS2	2.77981	6.41933	5.01423	6.86749	unaffected
FOSL2	4.50611	5.60428	5.00605	5.03761	unaffected
KCNN2	-1.33598	2.12397	-1.64982	2.08239	unaffected
CYLD	3.31838	4.48983	4.06953	4.20621	unaffected
SSH1	3.9893	5.21409	4.60327	5.03222	unaffected
KIAA0247	2.88649	3.75268	3.57346	3.42897	unaffected
DNAJC3	4.30785	5.14094	4.60806	4.622	unaffected
RIPK2	3.92029	6.06853	5.43919	6.08325	unaffected
IL4I1	1.88607	4.16459	4.78105	4.52575	unaffected
ITGB8	0.363574	1.58148	0.358838	1.32525	unaffected
SERPINE1	10.658	11.7891	12.0388	12.1176	unaffected
MAP3K8	1.53623	3.5115	2.19956	2.93497	unaffected
CSF3	0.388401	6.05778	3.24369	6.0426	unaffected
CCL7	-1.05269	2.96349	1.29301	2.42476	unaffected
CCL2	6.6737	11.0108	10.3775	10.4823	unaffected
CD69	-1.81892	2.93999	2.42244	3.49261	unaffected
SLC11A2	4.11065	5.05579	4.81344	4.89462	unaffected
DUSP16	2.56256	3.82847	3.22644	3.6883	unaffected
DSE	3.18487	4.17649	3.6743	4.45922	unaffected
NEDD9	4.50436	5.54	4.97429	5.49862	unaffected
HINT3	2.61693	3.54334	3.40899	3.32664	unaffected
NCOA7	4.78316	7.11549	6.25642	6.5472	unaffected
SOD2	5.09122	10.0187	9.13433	9.59541	unaffected
BCL6	2.55962	3.60642	3.06235	3.33865	unaffected
CCL20	-0.169592	6.99322	5.88706	7.23378	unaffected
IL1R1	2.64273	3.32673	3.69468	3.1399	unaffected
TNFAIP3	1.63936	5.02356	4.66165	4.47373	unaffected
ELL2	3.57745	4.65958	3.88726	4.48927	unaffected
NR4A1	1.41344	2.59901	0.564653	2.04682	unaffected
SDC4	4.28286	6.12458	5.80509	5.77248	unaffected
CXCL6	0.657217	6.43347	4.593	6.22977	unaffected
IRF1	4.30637	5.42534	5.38885	5.39556	unaffected
BMP2	2.29952	3.52434	2.42017	2.97469	unaffected
LIF	-2	1.4448	-0.537193	1.75139	unaffected
SAT1	7.2676	9.17234	8.4682	8.98344	unaffected
GCH1	1.01991	3.82108	3.80504	3.93437	unaffected
TMTC1	0.746878	2.39644	1.99868	1.83285	unaffected
RNF122	2.36665	3.43814	2.31737	3.21687	unaffected
IRAK2	2.66289	4.94981	4.0748	4.37038	unaffected
IL6ST	6.94374	7.78747	7.57649	7.82025	unaffected
DTNA	2.61333	2.7819	2.81857	3.27554	unaffected
TMEM2	4.58032	5.72971	5.06831	5.35776	unaffected
SERPINE2	2.58805	4.12098	2.81014	3.89908	unaffected
CAB39	4.76779	6.17347	5.59387	6.31228	unaffected
RAPGEF5	4.06677	5.21047	5.50963	5.07203	unaffected
IL6	3.10163	7.56184	4.87578	8.10143	unaffected
SLC31A2	1.43719	2.36804	2.19163	2.25546	unaffected
SEMA6D	1.57862	2.60738	1.47756	2.54673	unaffected
DUSP5	2.69107	4.00492	3.60923	4.1626	unaffected
ITGAV	5.66347	6.8996	6.28133	6.70566	unaffected
ZNF697	2.34986	3.18802	3.16222	2.84613	unaffected
RHOB	8.11164	9.06239	8.81818	8.63972	unaffected
NFKBIZ	2.73741	5.05793	3.99086	5.51946	unaffected
RNF145	5.12119	6.27829	5.83245	5.91071	unaffected
TNIP1	5.6094	7.45783	7.30028	7.22826	unaffected
RSPO3	2.44521	3.65498	4.52258	4.24397	unaffected
TIAM2	2.22415	2.57719	2.30918	2.66216	unaffected
WTAP	5.47798	6.58852	5.97596	6.42164	unaffected
ZC3H12C	2.01272	3.28005	3.41503	3.43238	unaffected
VEGFC	4.22438	5.51171	5.17254	6.07872	unaffected
CCRN4L	2.64549	4.16094	3.78432	3.77647	unaffected
PSTPIP2	1.93007	3.18758	2.58818	2.94605	unaffected
ICOSLG	1.636	4.41202	3.39487	4.16236	unaffected
SLC2A6	4.13639	5.47097	5.0696	5.07345	unaffected
BCL6B	5.63514	6.85909	6.5313	6.54346	unaffected
PPAP2B	3.5563	5.12787	4.54253	5.29156	unaffected
GBP2	5.00522	6.43923	5.5903	6.1861	unaffected
ATF3	1.96897	3.69412	3.86439	3.37418	unaffected
PDLIM5	6.43041	7.36952	6.42405	7.13756	unaffected
MSX1	1.30154	2.95652	1.98541	2.38679	unaffected
CXCL1	4.52779	9.88278	7.43295	9.64077	unaffected
ZC3H12A	1.54254	4.14853	2.8644	4.00811	unaffected
RRAD	-2	0.0252617	0.24758	-0.243233	unaffected
SLFN5	2.90672	4.30453	3.98452	3.90189	unaffected
NKX3-1	-1.35771	1.16467	0.476292	0.80925	unaffected
BDKRB2	-2	0.0535203	-2	-0.0974346	unaffected
IL8	3.7227	9.97052	8.09686	10.0211	unaffected
PDGFD	1.90264	2.69615	1.55846	2.26628	unaffected
CEBPB	1.66988	2.88382	2.57675	2.58102	unaffected
TMEM217	1.74339	3.75842	4.09718	3.70832	unaffected
TRIB1	2.71685	3.69915	3.23653	3.1646	unaffected
C8orf4	3.93935	6.39451	5.91109	6.43973	unaffected
SLC26A11	2.8033	2.47769	2.53979	2.89641	unaffected
TNFSF15	2.68583	3.71188	3.8324	3.49442	unaffected
EXT1	5.36602	6.29314	5.65763	6.10834	unaffected
CAMK1D	-0.580666	1.75052	-0.770764	1.2504	unaffected
CSF1	3.7046	5.79328	5.49985	5.9062	unaffected
HIST2H2BE	-0.572649	1.21629	-1.14175	1.22795	unaffected
ARMCX2	5.54076	6.48458	5.8542	6.32562	unaffected
MAFF	4.89551	6.31378	5.89567	6.17319	unaffected
TNFRSF4	-2	1.34742	2.2387	1.04173	unaffected
LYPD6	0.940431	2.96809	2.71007	3.09522	unaffected
S100A3	-0.575113	1.60776	2.81857	2.15969	unaffected
ENTPD7	2.97	3.91338	3.22919	3.40275	unaffected
CHSY3	1.67768	2.61647	2.20219	3.19587	unaffected
FICD	1.25335	2.43882	1.88067	2.37933	unaffected
HLA-E	7.82194	8.63954	8.64021	8.87644	unaffected
ST3GAL6	3.55353	3.90476	3.0871	4.06565	unaffected
RGCC	5.4837	5.6345	4.80581	6.21337	unaffected
CXCL12	-1.05598	0.972333	-2	0.662654	unaffected
KAZALD1	-0.376406	0.386828	-1.76299	0.483832	unaffected
UACA	5.97406	6.54169	4.7707	6.18326	unaffected
MALL	6.1152	6.16948	4.97082	6.67509	unaffected
C21orf7	2.96123	3.50777	2.16587	3.1923	unaffected
CPA3	2.64277	1.66163	0.699416	1.48221	unaffected
SENP8	0.976957	1.04053	0.232687	1.43331	unaffected
PRKD1	2.01581	2.49859	1.34657	2.5956	unaffected
PLA2G6	1.65171	0.689234	0.68515	1.26957	unaffected
NUDT17	2.07638	1.46857	1.06223	1.77065	unaffected
SPRY4	2.76892	3.50517	2.20426	3.39956	unaffected
ZNF846	1.82091	1.90452	1.80947	2.08281	unaffected
NBPF16	0.617753	0.216559	-0.450982	0.171177	unaffected
TMEM150C	1.8134	1.39467	0.744476	1.82001	unaffected
